# Supplementary material for: Single cell transcriptomic analysis of the canine duodenum in chronic inflammatory enteropathy and health
Source: Front Immunol. 2024 Jun 12;15:1397590. doi: 10.3389/fimmu.2024.1397590 (PMC11199541; doi:10.3389/fimmu.2024.1397590)
Supplement: Supplementary file 2 [file DataSheet_2.xlsx]

## Sheet: supplemental_data_1
cluster	gene	p_val	avg_log2FC	pct.1	pct.2	p_val_adj	UniProt.description	Surfaceome.Label	Surfaceome.Label.Source
T cell	CCL5	0	4.4211	0.918	0.389	0	C-C motif chemokine 5
T cell	CD3E	0	3.98332	0.968	0.105	0	T-cell surface glycoprotein CD3 epsilon chain		machine learning
T cell	ENSCAFG00000014478	0	3.87315	0.986	0.174	0	NA	NA	NA
T cell	CCL4	0	3.84243	0.828	0.148	0	C-C motif chemokine 4
T cell	CD7	0	3.81082	0.893	0.057	0	T-cell antigen CD7	surface	machine learning
T cell	CD3D	0	3.64718	0.948	0.124	0	T-cell surface glycoprotein CD3 delta chain	surface	machine learning
T cell	GZMA	0	3.55369	0.642	0.05	0	Granzyme A
T cell	GZMB	0	3.40266	0.758	0.092	0	Granzyme B
T cell	ENSCAFG00000041010	0	3.29853	0.581	0.057	0	NA	NA	NA
T cell	CD2	0	3.26818	0.905	0.109	0	T-cell surface antigen CD2	surface	machine learning
T cell	ENSCAFG00000046009	0	3.12142	0.57	0.042	0	NA	NA	NA
T cell	CORO1B	0	3.11345	0.893	0.16	0	Coronin-1B
T cell	PTPRC	0	2.93075	0.953	0.17	0	Receptor-type tyrosine-protein phosphatase C	surface	machine learning
T cell	IL7R	0	2.72875	0.64	0.059	0	Interleukin-7 receptor subunit alpha	surface	pos. trainingset
T cell	RGS1	0	2.37973	0.695	0.132	0	Regulator of G-protein signaling 1
T cell	ENSCAFG00000007461	0	2.34873	0.402	0.033	0	NA	NA	NA
T cell	CD96	0	2.34288	0.614	0.043	0	T-cell surface protein tactile	surface	machine learning
T cell	ITGB7	0	2.31767	0.771	0.145	0	Integrin beta-7	surface	machine learning
T cell	ENSCAFG00000049043	0	2.31471	0.995	0.568	0	NA	NA	NA
T cell	SKAP1	0	2.23449	0.653	0.061	0	Src kinase-associated phosphoprotein 1
T cell	CD3G	0	2.22785	0.58	0.033	0	T-cell surface glycoprotein CD3 gamma chain	surface	machine learning
T cell	LSP1	0	2.19614	0.831	0.161	0	Lymphocyte-specific protein 1
T cell	PSIP1	0	2.19074	0.771	0.164	0	PC4 and SFRS1-interacting protein
T cell	ENSCAFG00000046992	0	2.19071	0.992	0.474	0	NA	NA	NA
T cell	ENSCAFG00000006485	0	2.17133	0.573	0.143	0	NA	NA	NA
T cell	ENSCAFG00000019044	0	2.14302	0.996	0.563	0	NA	NA	NA
T cell	RDX	0	2.12086	0.603	0.085	0	Radixin
T cell	ENSCAFG00000044682	0	2.11924	0.894	0.404	0	NA	NA	NA
T cell	ETS1	0	2.10945	0.673	0.083	0	Protein C-ets-1
T cell	PIK3R1	0	2.10864	0.654	0.179	0	Phosphatidylinositol 3-kinase regulatory subunit alpha
T cell	ENSCAFG00000043173	0	2.08784	0.982	0.514	0	NA	NA	NA
T cell	DOCK10	0	2.08557	0.611	0.082	0	Dedicator of cytokinesis protein 10
T cell	UBA52	0	2.07064	0.996	0.576	0	Ubiquitin-60S ribosomal protein L40
T cell	DYRK1B	0	2.06928	0.992	0.524	0	Dual specificity tyrosine-phosphorylation-regulated kinase 1B
T cell	HOPX	0	2.06812	0.609	0.121	0	Homeodomain-only protein
T cell	LTB	0	2.06766	0.47	0.057	0	Lymphotoxin-beta		machine learning
T cell	EVL	0	2.05532	0.609	0.092	0	Ena/VASP-like protein
T cell	SYTL3	0	2.03072	0.544	0.07	0	Synaptotagmin-like protein 3
T cell	ENSCAFG00000009523	0	2.01126	0.998	0.751	0	NA	NA	NA
T cell	ENSCAFG00000008873	0	2.00519	0.918	0.377	0	NA	NA	NA
T cell	ENSCAFG00000024817	0	1.96988	0.592	0.072	0	NA	NA	NA
T cell	ENSCAFG00000006102	0	1.96083	0.992	0.609	0	NA	NA	NA
T cell	PFDN5	0	1.94183	0.882	0.365	0	Prefoldin subunit 5
T cell	ENSCAFG00000048619	0	1.93049	0.961	0.432	0	NA	NA	NA
T cell	MACF1	0	1.90719	0.675	0.246	0	Microtubule-actin cross-linking factor 1, isoforms 1/2/3/5
T cell	MYCBP2	0	1.90434	0.722	0.202	0	E3 ubiquitin-protein ligase MYCBP2
T cell	KLRK1	0	1.90403	0.45	0.036	0	NKG2-D type II integral membrane protein	surface	machine learning
T cell	ENSCAFG00000031952	0	1.90096	0.987	0.514	0	NA	NA	NA
T cell	JAK1	0	1.89737	0.814	0.416	0	Tyrosine-protein kinase JAK1
T cell	ENSCAFG00000015122	0	1.88026	0.983	0.476	0	NA	NA	NA
T cell	ENSCAFG00000037735	0	1.87363	0.98	0.428	0	NA	NA	NA
T cell	CD37	0	1.87282	0.664	0.119	0	Leukocyte antigen CD37	surface	machine learning
T cell	NACA	0	1.86171	0.977	0.518	0	Nascent polypeptide-associated complex subunit alpha, muscle-specific form
T cell	SEPTIN7	0	1.85958	0.794	0.269	0	NA	NA	NA
T cell	MNDA	0	1.84346	0.668	0.145	0	Myeloid cell nuclear differentiation antigen
T cell	PTPN6	0	1.83018	0.865	0.392	0	Tyrosine-protein phosphatase non-receptor type 6
T cell	EPB41	0	1.82689	0.76	0.321	0	Protein 4.1
T cell	CORO1A	0	1.8232	0.793	0.166	0	Coronin-1A
T cell	BTF3	0	1.81924	0.911	0.363	0	Transcription factor BTF3
T cell	GIMAP4	0	1.81705	0.493	0.049	0	GTPase IMAP family member 4	nonsurface	machine learning
T cell	ENSCAFG00000025115	0	1.81472	0.508	0.071	0	NA	NA	NA
T cell	TPT1	0	1.8126	0.995	0.646	0	Translationally-controlled tumor protein
T cell	ENSCAFG00000018784	0	1.80717	0.977	0.514	0	NA	NA	NA
T cell	EEF1B2	0	1.79646	0.938	0.436	0	Elongation factor 1-beta
T cell	ENSCAFG00000043730	0	1.77707	0.779	0.297	0	NA	NA	NA
T cell	ENSCAFG00000013905	0	1.77376	0.972	0.431	0	NA	NA	NA
T cell	CD79A	0	1.77198	0.996	0.616	0	B-cell antigen receptor complex-associated protein alpha chain	surface	pos. trainingset
T cell	BCL2	0	1.77108	0.414	0.044	0	Apoptosis regulator Bcl-2	nonsurface	neg. trainingset
T cell	EEF1A1	0	1.74997	0.932	0.43	0	Elongation factor 1-alpha 1
T cell	SEPTIN6	0	1.73712	0.653	0.138	0	NA	NA	NA
T cell	EIF3K	0	1.73348	0.928	0.453	0	Eukaryotic translation initiation factor 3 subunit K
T cell	PDCD4	0	1.72634	0.711	0.3	0	Programmed cell death protein 4
T cell	SEPTIN1	0	1.72298	0.49	0.063	0	NA	NA	NA
T cell	CELF2	0	1.71379	0.622	0.135	0	CUGBP Elav-like family member 2
T cell	SSBP4	0	1.7069	0.502	0.073	0	Single-stranded DNA-binding protein 4
T cell	NOP53	0	1.68278	0.714	0.329	0	NA	NA	NA
T cell	NUCB2	0	1.68225	0.734	0.247	0	Nucleobindin-2
T cell	CNBP	0	1.67221	0.867	0.402	0	Cellular nucleic acid-binding protein
T cell	ENSCAFG00000028613	0	1.66508	0.746	0.294	0	NA	NA	NA
T cell	SNRPG	0	1.66291	0.802	0.287	0	Small nuclear ribonucleoprotein G
T cell	RALBP1	0	1.65658	0.623	0.214	0	RalA-binding protein 1
T cell	ENSCAFG00000029884	0	1.65579	0.995	0.6	0	NA	NA	NA
T cell	TRAT1	0	1.65037	0.391	0.023	0	T-cell receptor-associated transmembrane adapter 1	surface	pos. trainingset
T cell	SERBP1	0	1.64144	0.719	0.276	0	Plasminogen activator inhibitor 1 RNA-binding protein
T cell	CNN2	0	1.63692	0.604	0.118	0	Calponin-2
T cell	RCAN2	0	1.63659	0.421	0.029	0	Calcipressin-2
T cell	ENSCAFG00000042212	0	1.62833	0.997	0.742	0	NA	NA	NA
T cell	SYNE1	0	1.61879	0.414	0.059	0	Nesprin-1	nonsurface	machine learning
T cell	ZAP70	0	1.61855	0.434	0.04	0	Tyrosine-protein kinase ZAP-70
T cell	GIMAP8	0	1.59776	0.441	0.064	0	GTPase IMAP family member 8
T cell	SLC25A6	0	1.59711	0.963	0.477	0	ADP/ATP translocase 3	nonsurface	neg. trainingset
T cell	TRMT112	0	1.59245	0.649	0.2	0	Multifunctional methyltransferase subunit TRM112-like protein
T cell	FYB1	0	1.59165	0.631	0.119	0	NA	NA	NA
T cell	ENSCAFG00000043193	0	1.59071	0.633	0.252	0	NA	NA	NA
T cell	SNRPD2	0	1.58838	0.853	0.387	0	Small nuclear ribonucleoprotein Sm D2
T cell	PTMA	0	1.5879	0.992	0.544	0	Prothymosin alpha
T cell	FAU	0	1.58212	0.997	0.87	0	Ubiquitin-like protein FUBI
T cell	ENSCAFG00000017688	0	1.57401	0.942	0.41	0	NA	NA	NA
T cell	CCR5	0	1.56423	0.353	0.023	0	C-C chemokine receptor type 5	surface	machine learning
T cell	CAMK4	0	1.56284	0.396	0.03	0	Calcium/calmodulin-dependent protein kinase type IV
T cell	APBB1IP	0	1.55973	0.486	0.078	0	Amyloid beta A4 precursor protein-binding family B member 1-interacting protein
T cell	LCP1	0	1.55897	0.918	0.223	0	Plastin-2
T cell	IL2RB	0	1.55382	0.392	0.054	0	Interleukin-2 receptor subunit beta	surface	machine learning
T cell	ABRACL	0	1.54363	0.784	0.264	0	Costars family protein ABRACL
T cell	ENSCAFG00000042176	0	1.52728	0.651	0.238	0	NA	NA	NA
T cell	SUMO2	0	1.52341	0.822	0.382	0	Small ubiquitin-related modifier 2
T cell	EIF1	0	1.51792	0.984	0.735	0	Eukaryotic translation initiation factor 1
T cell	COQ10B	0	1.51689	0.802	0.313	0	Coenzyme Q-binding protein COQ10 homolog B, mitochondrial
T cell	RWDD1	0	1.50605	0.573	0.166	0	RWD domain-containing protein 1
T cell	ENSCAFG00000032728	0	1.50082	0.604	0.226	0	NA	NA	NA
T cell	ENSCAFG00000002215	0	1.49389	0.711	0.321	0	NA	NA	NA
T cell	SERF2	0	1.4925	0.978	0.755	0	Small EDRK-rich factor 2
T cell	IKZF1	0	1.48809	0.464	0.097	0	DNA-binding protein Ikaros
T cell	MATR3	0	1.48609	0.629	0.259	0	Matrin-3
T cell	DDX5	0	1.48045	0.948	0.73	0	Probable ATP-dependent RNA helicase DDX5
T cell	NCL	0	1.47746	0.74	0.334	0	Nucleolin
T cell	ANAPC11	0	1.47195	0.626	0.261	0	Anaphase-promoting complex subunit 11
T cell	RESF1	0	1.46044	0.503	0.207	0	NA	NA	NA
T cell	EEF1D	0	1.45732	0.856	0.425	0	Elongation factor 1-delta
T cell	CD160	0	1.45257	0.31	0.018	0	CD160 antigen	surface	GPI (UniProt)
T cell	ANTXR2	0	1.45111	0.522	0.141	0	Anthrax toxin receptor 2	surface	machine learning
T cell	ENSCAFG00000032392	0	1.44968	0.698	0.293	0	NA	NA	NA
T cell	ENSCAFG00000045333	0	1.44491	0.984	0.565	0	NA	NA	NA
T cell	EIF3F	0	1.42572	0.72	0.317	0	Eukaryotic translation initiation factor 3 subunit F
T cell	IL16	0	1.42125	0.452	0.099	0	Pro-interleukin-16
T cell	HSP90AA1	0	1.41908	0.752	0.38	0	Heat shock protein HSP 90-alpha
T cell	EIF3G	0	1.41847	0.695	0.352	0	Eukaryotic translation initiation factor 3 subunit G
T cell	TOMM6	0	1.41476	0.574	0.207	0	Mitochondrial import receptor subunit TOM6 homolog
T cell	RACK1	0	1.41118	0.813	0.378	0	NA	NA	NA
T cell	STK17B	0	1.40396	0.658	0.362	0	Serine/threonine-protein kinase 17B
T cell	ENSCAFG00000015834	0	1.40353	0.839	0.425	0	NA	NA	NA
T cell	KMT2E	0	1.40198	0.7	0.443	0	Histone-lysine N-methyltransferase 2E
T cell	CLEC2D	0	1.40142	0.439	0.107	0	C-type lectin domain family 2 member D	surface	pos. trainingset
T cell	RNASEH2B	0	1.38539	0.435	0.099	0	Ribonuclease H2 subunit B
T cell	NPM1	0	1.37854	0.722	0.265	0	Nucleophosmin
T cell	ENSCAFG00000047673	0	1.37118	0.734	0.394	0	NA	NA	NA
T cell	PTPN22	0	1.35933	0.347	0.04	0	Tyrosine-protein phosphatase non-receptor type 22
T cell	ENSCAFG00000049186	0	1.35448	0.538	0.252	0	NA	NA	NA
T cell	GGTA1	0	1.34499	0.446	0.121	0	NA	NA	NA
T cell	EMP3	0	1.34336	0.406	0.122	0	Epithelial membrane protein 3	surface	machine learning
T cell	HMGB1	0	1.34027	0.93	0.646	0	High mobility group protein B1
T cell	MDFIC	0	1.33943	0.345	0.088	0	MyoD family inhibitor domain-containing protein
T cell	TFPT	0	1.33811	0.96	0.443	0	TCF3 fusion partner
T cell	HSP90AB1	0	1.33749	0.853	0.472	0	Heat shock protein HSP 90-beta
T cell	HLTF	0	1.33693	0.412	0.125	0	Helicase-like transcription factor
T cell	S100A11	0	1.33552	0.587	0.202	0	Protein S100-A11
T cell	PSMB9	0	1.3227	0.848	0.507	0	Proteasome subunit beta type-9
T cell	TBC1D10C	0	1.31608	0.373	0.058	0	Carabin
T cell	ITK	0	1.31507	0.295	0.02	0	Tyrosine-protein kinase ITK/TSK
T cell	BBLN	0	1.30841	0.595	0.278	0	NA	NA	NA
T cell	TRAF3IP3	0	1.30502	0.337	0.049	0	TRAF3-interacting JNK-activating modulator	nonsurface	machine learning
T cell	ENSCAFG00000043646	0	1.29412	0.607	0.273	0	NA	NA	NA
T cell	EPHX1	0	1.29241	0.436	0.208	0	Epoxide hydrolase 1
T cell	GIMAP1	0	1.29153	0.333	0.036	0	GTPase IMAP family member 1	nonsurface	neg. trainingset
T cell	SP100	0	1.28121	0.415	0.147	0	Nuclear autoantigen Sp-100
T cell	BPTF	0	1.27612	0.522	0.285	0	Nucleosome-remodeling factor subunit BPTF
T cell	MBNL1	0	1.25986	0.511	0.251	0	Muscleblind-like protein 1
T cell	STK4	0	1.25413	0.487	0.21	0	Serine/threonine-protein kinase 4
T cell	EMB	0	1.25021	0.618	0.129	0	Embigin	surface	pos. trainingset
T cell	ZNF292	0	1.24816	0.564	0.355	0	Zinc finger protein 292
T cell	DEK	0	1.24696	0.466	0.166	0	Protein DEK
T cell	CXCR4	0	1.23336	0.282	0.065	0	C-X-C chemokine receptor type 4	surface	machine learning
T cell	ENSCAFG00000025128	0	1.22921	0.284	0.019	0	NA	NA	NA
T cell	PABPC1	0	1.22663	0.543	0.241	0	Polyadenylate-binding protein 1
T cell	YPEL3	0	1.22189	0.586	0.358	0	Protein yippee-like 3
T cell	DLA-64	0	1.22167	0.999	0.985	0	NA	NA	NA
T cell	TRIR	0	1.21989	0.518	0.245	0	NA	NA	NA
T cell	SEMA4D	0	1.21919	0.431	0.12	0	Semaphorin-4D	surface	pos. trainingset
T cell	ANKRD44	0	1.21243	0.347	0.078	0	Serine/threonine-protein phosphatase 6 regulatory ankyrin repeat subunit B
T cell	SELENOK	0	1.20691	0.595	0.287	0	NA	NA	NA
T cell	HNRNPK	0	1.20634	0.764	0.506	0	Heterogeneous nuclear ribonucleoprotein K
T cell	GYPC	0	1.20203	0.315	0.054	0	Glycophorin-C	surface	pos. trainingset
T cell	UBL5	0	1.20112	0.74	0.433	0	Ubiquitin-like protein 5
T cell	C17orf49	0	1.19957	0.429	0.161	0	NA	NA	NA
T cell	ENSCAFG00000049566	0	1.19947	0.399	0.11	0	NA	NA	NA
T cell	FNBP1	0	1.19861	0.333	0.062	0	Formin-binding protein 1
T cell	FMNL1	0	1.19694	0.36	0.073	0	Formin-like protein 1
T cell	TAF7	0	1.19443	0.44	0.189	0	Transcription initiation factor TFIID subunit 7
T cell	ENSCAFG00000047363	0	1.18948	0.539	0.251	0	NA	NA	NA
T cell	ENSCAFG00000013864	0	1.18866	0.491	0.179	0	NA	NA	NA
T cell	MDP1	0	1.18305	0.435	0.206	0	Magnesium-dependent phosphatase 1
T cell	GABARAPL2	0	1.18265	0.642	0.39	0	Gamma-aminobutyric acid receptor-associated protein-like 2
T cell	NDFIP1	0	1.18208	0.513	0.228	0	NEDD4 family-interacting protein 1	nonsurface	neg. trainingset
T cell	ACTR3	0	1.18195	0.843	0.523	0	Actin-related protein 3
T cell	PDE3B	0	1.18193	0.28	0.044	0	cGMP-inhibited 3',5'-cyclic phosphodiesterase B	nonsurface	machine learning
T cell	NR3C1	0	1.18142	0.452	0.235	0	Glucocorticoid receptor	nonsurface	machine learning
T cell	CLIC1	0	1.17658	0.847	0.606	0	Chloride intracellular channel protein 1
T cell	EDF1	0	1.17426	0.694	0.4	0	Endothelial differentiation-related factor 1
T cell	ENSCAFG00000008311	0	1.17289	0.593	0.272	0	NA	NA	NA
T cell	TPR	0	1.17184	0.555	0.328	0	Nucleoprotein TPR
T cell	NUCKS1	0	1.17149	0.64	0.321	0	Nuclear ubiquitous casein and cyclin-dependent kinase substrate 1
T cell	ENSCAFG00000031588	0	1.17136	0.573	0.303	0	NA	NA	NA
T cell	PCBD1	0	1.16888	0.355	0.124	0	Pterin-4-alpha-carbinolamine dehydratase
T cell	TBCA	0	1.16653	0.506	0.234	0	Tubulin-specific chaperone A
T cell	EIF1B	0	1.16451	0.39	0.125	0	Eukaryotic translation initiation factor 1b
T cell	SP110	0	1.16253	0.336	0.102	0	Sp110 nuclear body protein
T cell	FAIM	0	1.16118	0.322	0.078	0	Fas apoptotic inhibitory molecule 1
T cell	SLA	0	1.16109	0.579	0.107	0	Src-like-adapter
T cell	SNRNP200	0	1.1588	0.433	0.188	0	U5 small nuclear ribonucleoprotein 200 kDa helicase
T cell	LSM6	0	1.15833	0.602	0.304	0	U6 snRNA-associated Sm-like protein LSm6
T cell	ENSCAFG00000011134	0	1.15634	0.679	0.327	0	NA	NA	NA
T cell	DDX24	0	1.14715	0.424	0.206	0	ATP-dependent RNA helicase DDX24
T cell	EIF3M	0	1.14543	0.504	0.233	0	Eukaryotic translation initiation factor 3 subunit M
T cell	ATRX	0	1.14502	0.519	0.292	0	Transcriptional regulator ATRX
T cell	DDX46	0	1.145	0.447	0.214	0	Probable ATP-dependent RNA helicase DDX46
T cell	CSK	0	1.13812	0.516	0.229	0	Tyrosine-protein kinase CSK
T cell	ROCK1	0	1.13748	0.505	0.29	0	Rho-associated protein kinase 1
T cell	MTDH	0	1.13711	0.753	0.369	0	Protein LYRIC	nonsurface	machine learning
T cell	KIF21B	0	1.12854	0.282	0.04	0	Kinesin-like protein KIF21B
T cell	TESC	0	1.12412	0.333	0.086	0	Calcineurin B homologous protein 3
T cell	ENSCAFG00000046637	0	1.12314	0.837	0.534	0	NA	NA	NA
T cell	GPSM3	0	1.11997	0.413	0.091	0	G-protein-signaling modulator 3
T cell	ENSCAFG00000046600	0	1.11809	0.595	0.375	0	NA	NA	NA
T cell	CNTRL	0	1.11791	0.398	0.162	0	Centriolin
T cell	CIRBP	0	1.11584	0.665	0.459	0	Cold-inducible RNA-binding protein
T cell	C20H19orf53	0	1.11471	0.516	0.259	0	NA	NA	NA
T cell	EIF4B	0	1.11167	0.69	0.47	0	Eukaryotic translation initiation factor 4B
T cell	RBX1	0	1.11031	0.532	0.268	0	E3 ubiquitin-protein ligase RBX1
T cell	DNAJC19	0	1.10683	0.553	0.272	0	Mitochondrial import inner membrane translocase subunit TIM14	nonsurface	neg. trainingset
T cell	DDIT4	0	1.10341	0.386	0.148	0	DNA damage-inducible transcript 4 protein
T cell	ENSCAFG00000035349	0	1.10336	0.434	0.15	0	NA	NA	NA
T cell	PARP1	0	1.10068	0.321	0.083	0	Poly [ADP-ribose] polymerase 1
T cell	RTF1	0	1.09881	0.472	0.262	0	RNA polymerase-associated protein RTF1 homolog
T cell	BBX	0	1.09765	0.348	0.135	0	HMG box transcription factor BBX
T cell	ARPC3	0	1.09733	0.785	0.374	0	Actin-related protein 2/3 complex subunit 3
T cell	DLA-79	0	1.09683	0.269	0.083	0	NA	NA	NA
T cell	TOX	0	1.09431	0.261	0.029	0	Thymocyte selection-associated high mobility group box protein TOX
T cell	BCL2A1	0	1.09147	0.7	0.211	0	Bcl-2-related protein A1
T cell	ATF7IP	0	1.08925	0.469	0.265	0	Activating transcription factor 7-interacting protein 1
T cell	SEM1	0	1.08702	0.618	0.339	0	NA	NA	NA
T cell	ENSCAFG00000005978	0	1.0859	0.388	0.139	0	NA	NA	NA
T cell	HP1BP3	0	1.08474	0.455	0.252	0	Heterochromatin protein 1-binding protein 3
T cell	MRPS26	0	1.08248	0.362	0.144	0	28S ribosomal protein S26, mitochondrial
T cell	SNRPD1	0	1.07958	0.527	0.245	0	Small nuclear ribonucleoprotein Sm D1
T cell	PPIG	0	1.07945	0.553	0.397	0	Peptidyl-prolyl cis-trans isomerase G
T cell	PRPF4B	0	1.0771	0.576	0.429	0	Serine/threonine-protein kinase PRP4 homolog
T cell	DHDDS	0	1.07709	0.755	0.289	0	Dehydrodolichyl diphosphate syntase complex subunit DHDDS
T cell	DTNBP1	0	1.07684	0.331	0.1	0	Dysbindin
T cell	ARID4B	0	1.07506	0.574	0.42	0	AT-rich interactive domain-containing protein 4B
T cell	WAS	0	1.07057	0.357	0.095	0	Wiskott-Aldrich syndrome protein
T cell	SMC6	0	1.07027	0.42	0.185	0	Structural maintenance of chromosomes protein 6
T cell	HMGB2	0	1.06921	0.635	0.199	0	High mobility group protein B2
T cell	KRTCAP2	0	1.06748	0.718	0.341	0	Keratinocyte-associated protein 2	nonsurface	machine learning
T cell	USP21	0	1.06745	0.542	0.285	0	Ubiquitin carboxyl-terminal hydrolase 21
T cell	RASAL3	0	1.0668	0.275	0.045	0	RAS protein activator like-3
T cell	DNAJC8	0	1.06593	0.431	0.23	0	DnaJ homolog subfamily C member 8
T cell	BIN2	0	1.06577	0.297	0.057	0	Bridging integrator 2
T cell	HNRNPD	0	1.06562	0.55	0.327	0	Heterogeneous nuclear ribonucleoprotein D0
T cell	SNRPN	0	1.0643	0.375	0.144	0	Small nuclear ribonucleoprotein-associated protein N
T cell	ENSCAFG00000003760	0	1.06416	0.368	0.147	0	NA	NA	NA
T cell	TUT4	0	1.06383	0.32	0.115	0	NA	NA	NA
T cell	SEMA4A	0	1.06368	0.255	0.024	0	Semaphorin-4A	surface	pos. trainingset
T cell	TACC1	0	1.06207	0.325	0.092	0	Transforming acidic coiled-coil-containing protein 1
T cell	IGF2R	0	1.05921	0.294	0.097	0	Cation-independent mannose-6-phosphate receptor	surface	machine learning
T cell	DEF6	0	1.05612	0.32	0.071	0	Differentially expressed in FDCP 6 homolog
T cell	REL	0	1.05423	0.357	0.103	0	Proto-oncogene c-Rel
T cell	ENSCAFG00000041056	0	1.05279	0.416	0.215	0	NA	NA	NA
T cell	CLEC2B	0	1.05181	0.266	0.048	0	C-type lectin domain family 2 member B		machine learning
T cell	MRPL20	0	1.05158	0.557	0.251	0	39S ribosomal protein L20, mitochondrial
T cell	ABI3	0	1.05085	0.307	0.058	0	ABI gene family member 3
T cell	POLR1D	0	1.05042	0.413	0.186	0	DNA-directed RNA polymerases I and III subunit RPAC2
T cell	ZBTB38	0	1.04983	0.392	0.21	0	Zinc finger and BTB domain-containing protein 38
T cell	SPNS3	0	1.04956	0.256	0.036	0	Protein spinster homolog 3	surface	machine learning
T cell	GLRX2	0	1.04507	0.342	0.122	0	Glutaredoxin-2, mitochondrial
T cell	SRP19	0	1.04473	0.619	0.352	0	Signal recognition particle 19 kDa protein
T cell	GOLPH3	0	1.03703	0.471	0.236	0	Golgi phosphoprotein 3
T cell	PARK7	0	1.03647	0.458	0.237	0	Protein DJ-1
T cell	CISD3	0	1.03516	0.477	0.301	0	CDGSH iron-sulfur domain-containing protein 3, mitochondrial
T cell	TRMT2A	0	1.03335	0.312	0.104	0	tRNA (uracil-5-)-methyltransferase homolog A
T cell	CD48	0	1.03054	0.538	0.169	0	CD48 antigen	surface	GPI (UniProt)
T cell	ENSCAFG00000017228	0	1.02903	0.292	0.074	0	NA	NA	NA
T cell	SF3B1	0	1.02735	0.629	0.474	0	Splicing factor 3B subunit 1	nonsurface	neg. trainingset
T cell	RBM39	0	1.02729	0.601	0.442	0	RNA-binding protein 39
T cell	GPX1	0	1.02016	0.661	0.258	0	Glutathione peroxidase 1
T cell	ARID4A	0	1.01711	0.39	0.239	0	AT-rich interactive domain-containing protein 4A
T cell	HNRNPM	0	1.01669	0.577	0.377	0	Heterogeneous nuclear ribonucleoprotein M
T cell	CRLF3	0	1.01577	0.292	0.058	0	Cytokine receptor-like factor 3
T cell	SH2D3C	0	1.01458	0.25	0.034	0	SH2 domain-containing protein 3C
T cell	SSB	0	1.01383	0.454	0.183	0	Lupus La protein
T cell	GALK1	0	1.01142	0.966	0.79	0	Galactokinase
T cell	PDCD5	0	1.01003	0.439	0.195	0	Programmed cell death protein 5
T cell	SNRPB2	0	1.00934	0.382	0.176	0	U2 small nuclear ribonucleoprotein B''
T cell	NEDD8	0	1.0081	0.583	0.33	0	NEDD8
T cell	DOCK2	0	1.00803	0.271	0.052	0	Dedicator of cytokinesis protein 2
T cell	LRP8	0	1.0069	0.416	0.171	0	Low-density lipoprotein receptor-related protein 8	surface	machine learning
T cell	ENSCAFG00000043577	0	1.00566	0.703	0.357	0	NA	NA	NA
T cell	SMARCE1	0	1.00425	0.343	0.132	0	SWI/SNF-related matrix-associated actin-dependent regulator of chromatin subfamily E member 1
T cell	ENSCAFG00000028908	0	1.0039	0.513	0.285	0	NA	NA	NA
T cell	ENSCAFG00000024183	0	1.00316	0.301	0.096	0	NA	NA	NA
T cell	ENSCAFG00000030359	0	1.00274	0.525	0.243	0	NA	NA	NA
T cell	NDUFAF3	0	1.00262	0.395	0.186	0	NADH dehydrogenase [ubiquinone] 1 alpha subcomplex assembly factor 3
T cell	ENSCAFG00000030220	0	1.00213	0.448	0.255	0	NA	NA	NA
T cell	GFI1	0	1.00114	0.308	0.13	0	Zinc finger protein Gfi-1
T cell	TRIM34	0	0.998776	0.253	0.046	0	Tripartite motif-containing protein 34
T cell	GMFG	0	0.997481	0.75	0.253	0	Glia maturation factor gamma
T cell	GTF2H5	0	0.995906	0.421	0.22	0	General transcription factor IIH subunit 5
T cell	ARHGAP30	0	0.993202	0.28	0.06	0	Rho GTPase-activating protein 30
T cell	BUD23	0	0.991013	0.503	0.297	0	NA	NA	NA
T cell	APOBR	0	0.990536	0.437	0.24	0	Apolipoprotein B receptor
T cell	UTP3	0	0.990289	0.434	0.193	0	Something about silencing protein 10
T cell	TNRC6B	0	0.990038	0.329	0.138	0	Trinucleotide repeat-containing gene 6B protein
T cell	CCND2	0	0.986732	0.294	0.108	0	G1/S-specific cyclin-D2
T cell	PRPF8	0	0.986481	0.302	0.115	0	Pre-mRNA-processing-splicing factor 8
T cell	ENSCAFG00000049108	0	0.986383	0.635	0.31	0	NA	NA	NA
T cell	ENSCAFG00000008186	0	0.986284	0.436	0.211	0	NA	NA	NA
T cell	EIF3H	0	0.985934	0.424	0.207	0	Eukaryotic translation initiation factor 3 subunit H
T cell	RSF1	0	0.985259	0.421	0.274	0	Remodeling and spacing factor 1
T cell	GNAS	0	0.984146	0.897	0.766	0	Neuroendocrine secretory protein 55
T cell	NDUFB10	0	0.981811	0.48	0.256	0	NADH dehydrogenase [ubiquinone] 1 beta subcomplex subunit 10
T cell	MAP7D3	0	0.981582	0.256	0.063	0	MAP7 domain-containing protein 3
T cell	ACAP1	0	0.979799	0.277	0.068	0	Arf-GAP with coiled-coil, ANK repeat and PH domain-containing protein 1
T cell	INPP5D	0	0.978991	0.265	0.049	0	Phosphatidylinositol 3,4,5-trisphosphate 5-phosphatase 1
T cell	ENSCAFG00000009692	0	0.975831	0.475	0.252	0	NA	NA	NA
T cell	SLTM	0	0.975623	0.407	0.252	0	SAFB-like transcription modulator
T cell	HMGN3	0	0.975386	0.384	0.147	0	High mobility group nucleosome-binding domain-containing protein 3
T cell	CEP57	0	0.972943	0.278	0.083	0	Centrosomal protein of 57 kDa
T cell	SDF2L1	0	0.972408	0.687	0.283	0	Stromal cell-derived factor 2-like protein 1
T cell	FAM172A	0	0.972099	0.31	0.118	0	Protein FAM172A
T cell	PAXX	0	0.971056	0.426	0.237	0	NA	NA	NA
T cell	MOB2	0	0.970254	0.319	0.12	0	MOB kinase activator 2
T cell	LARP7	0	0.969878	0.329	0.153	0	La-related protein 7
T cell	SUPT20H	0	0.96801	0.29	0.109	0	Transcription factor SPT20 homolog
T cell	ANP32E	0	0.966328	0.293	0.09	0	Acidic leucine-rich nuclear phosphoprotein 32 family member E
T cell	EIF4A3	0	0.965835	0.395	0.165	0	Eukaryotic initiation factor 4A-III
T cell	FLII	0	0.963809	0.491	0.361	0	Protein flightless-1 homolog
T cell	EIF3E	0	0.96373	0.382	0.172	0	Eukaryotic translation initiation factor 3 subunit E
T cell	ZNF24	0	0.960955	0.296	0.109	0	Zinc finger protein 24
T cell	TNRC6C	0	0.95731	0.332	0.149	0	Trinucleotide repeat-containing gene 6C protein
T cell	RCSD1	0	0.956923	0.315	0.082	0	CapZ-interacting protein
T cell	TAF10	0	0.956057	0.535	0.348	0	Transcription initiation factor TFIID subunit 10
T cell	ENSCAFG00000019472	0	0.955894	0.389	0.184	0	NA	NA	NA
T cell	IK	0	0.952131	0.394	0.24	0	Protein Red
T cell	SREK1IP1	0	0.950319	0.402	0.246	0	Protein SREK1IP1
T cell	HNRNPH3	0	0.949831	0.36	0.163	0	Heterogeneous nuclear ribonucleoprotein H3
T cell	ENSCAFG00000045013	0	0.949608	0.708	0.347	0	NA	NA	NA
T cell	TOPORS	0	0.948362	0.371	0.236	0	E3 ubiquitin-protein ligase Topors
T cell	PFN1	0	0.947119	0.955	0.807	0	Profilin-1
T cell	ZCRB1	0	0.946995	0.389	0.207	0	Zinc finger CCHC-type and RNA-binding motif-containing protein 1
T cell	YWHAB	0	0.944679	0.729	0.536	0	14-3-3 protein beta/alpha
T cell	PNISR	0	0.944285	0.637	0.513	0	Arginine/serine-rich protein PNISR
T cell	ENSCAFG00000015445	0	0.940835	0.292	0.095	0	NA	NA	NA
T cell	ANP32A	0	0.940444	0.427	0.183	0	Acidic leucine-rich nuclear phosphoprotein 32 family member A
T cell	EIF4A1	0	0.939831	0.767	0.473	0	Eukaryotic initiation factor 4A-I
T cell	MAPK1IP1L	0	0.939651	0.596	0.465	0	MAPK-interacting and spindle-stabilizing protein-like
T cell	PAPOLA	0	0.938939	0.45	0.301	0	Poly(A) polymerase alpha
T cell	SH3BGRL3	0	0.938308	0.93	0.472	0	SH3 domain-binding glutamic acid-rich-like protein 3
T cell	ENSCAFG00000016065	0	0.937822	0.292	0.092	0	NA	NA	NA
T cell	EIF5B	0	0.937788	0.456	0.294	0	Eukaryotic translation initiation factor 5B
T cell	HNRNPA3	0	0.935624	0.485	0.302	0	Heterogeneous nuclear ribonucleoprotein A3
T cell	RBM34	0	0.935605	0.357	0.184	0	RNA-binding protein 34
T cell	TOMM5	0	0.935344	0.35	0.14	0	Mitochondrial import receptor subunit TOM5 homolog	nonsurface	machine learning
T cell	CEBPZ	0	0.93514	0.276	0.096	0	CCAAT/enhancer-binding protein zeta
T cell	ZNF800	0	0.93464	0.344	0.185	0	Zinc finger protein 800
T cell	ARAP2	0	0.934225	0.257	0.072	0	Arf-GAP with Rho-GAP domain, ANK repeat and PH domain-containing protein 2
T cell	SEC61G	0	0.933314	0.706	0.439	0	Protein transport protein Sec61 subunit gamma	nonsurface	neg. trainingset
T cell	PNN	0	0.931744	0.535	0.385	0	Pinin
T cell	MIER1	0	0.931697	0.383	0.218	0	Mesoderm induction early response protein 1
T cell	ARHGDIB	0	0.930995	0.27	0.05	0	Rho GDP-dissociation inhibitor 2
T cell	CYREN	0	0.929685	0.306	0.123	0	NA	NA	NA
T cell	SARNP	0	0.929556	0.348	0.154	0	SAP domain-containing ribonucleoprotein
T cell	SRPK1	0	0.929272	0.32	0.145	0	SRSF protein kinase 1
T cell	HYPK	0	0.929228	0.383	0.197	0	Huntingtin-interacting protein K
T cell	HNRNPA2B1	0	0.929128	0.568	0.402	0	Heterogeneous nuclear ribonucleoproteins A2/B1
T cell	PCM1	0	0.928989	0.393	0.262	0	Pericentriolar material 1 protein
T cell	GYG1	0	0.928099	0.264	0.052	0	Glycogenin-1
T cell	SMARCA5	0	0.926701	0.384	0.219	0	SWI/SNF-related matrix-associated actin-dependent regulator of chromatin subfamily A member 5
T cell	POLR3GL	0	0.925906	0.269	0.086	0	DNA-directed RNA polymerase III subunit RPC7-like
T cell	JPT1	0	0.925693	0.548	0.359	0	NA	NA	NA
T cell	LSM14A	0	0.924515	0.314	0.13	0	Protein LSM14 homolog A
T cell	DENND1C	0	0.923476	0.262	0.061	0	DENN domain-containing protein 1C
T cell	ARPC2	0	0.921652	0.709	0.379	0	Actin-related protein 2/3 complex subunit 2
T cell	UBE2Q1	0	0.921186	0.418	0.247	0	Ubiquitin-conjugating enzyme E2 Q1
T cell	NDUFS5	0	0.920589	0.674	0.447	0	NADH dehydrogenase [ubiquinone] iron-sulfur protein 5
T cell	NIFK	0	0.918818	0.451	0.191	0	MKI67 FHA domain-interacting nucleolar phosphoprotein
T cell	HCLS1	0	0.918067	0.301	0.068	0	Hematopoietic lineage cell-specific protein
T cell	BTG1	0	0.917373	0.42	0.225	0	Protein BTG1
T cell	EIF3D	0	0.917124	0.419	0.241	0	Eukaryotic translation initiation factor 3 subunit D
T cell	ROMO1.1	0	0.916514	0.504	0.324	0	NA	NA	NA
T cell	RALA	0	0.915817	0.367	0.186	0	Ras-related protein Ral-A
T cell	EAPP	0	0.914312	0.32	0.162	0	E2F-associated phosphoprotein
T cell	EVA1B	0	0.913824	0.332	0.123	0	Protein eva-1 homolog B	nonsurface	machine learning
T cell	ENSCAFG00000030556	0	0.912083	0.299	0.108	0	NA	NA	NA
T cell	ZBTB4	0	0.91192	0.257	0.089	0	Zinc finger and BTB domain-containing protein 4
T cell	TGFB1	0	0.911917	0.304	0.091	0	Transforming growth factor beta-1
T cell	CCT6A	0	0.911754	0.434	0.236	0	T-complex protein 1 subunit zeta
T cell	PRPF40A	0	0.910812	0.439	0.31	0	Pre-mRNA-processing factor 40 homolog A
T cell	SRSF11	0	0.909339	0.383	0.231	0	Serine/arginine-rich splicing factor 11
T cell	DYNLT3	0	0.908017	0.279	0.095	0	Dynein light chain Tctex-type 3
T cell	MBD2	0	0.907279	0.27	0.108	0	Methyl-CpG-binding domain protein 2
T cell	RBM8A	0	0.906676	0.393	0.209	0	RNA-binding protein 8A
T cell	RPF1	0	0.9065	0.294	0.111	0	Ribosome production factor 1
T cell	CAPG	0	0.903196	0.466	0.162	0	Macrophage-capping protein
T cell	H3-3A	0	0.902587	0.805	0.556	0	NA	NA	NA
T cell	ENSCAFG00000006821	0	0.900012	0.61	0.443	0	NA	NA	NA
T cell	UBXN1	0	0.898207	0.407	0.22	0	UBX domain-containing protein 1
T cell	PHIP	0	0.89766	0.382	0.239	0	PH-interacting protein
T cell	MAPRE2	0	0.896791	0.266	0.089	0	Microtubule-associated protein RP/EB family member 2
T cell	PSMB1	0	0.896734	0.681	0.427	0	Proteasome subunit beta type-1
T cell	RAP1B	0	0.893295	0.264	0.1	0	Ras-related protein Rap-1b
T cell	GNL3L	0	0.893261	0.279	0.114	0	Guanine nucleotide-binding protein-like 3-like protein
T cell	PFDN2	0	0.892209	0.413	0.212	0	Prefoldin subunit 2
T cell	FLT3LG	0	0.891984	0.259	0.088	0	Fms-related tyrosine kinase 3 ligand	surface	machine learning
T cell	ST13	0	0.891892	0.468	0.305	0	Hsc70-interacting protein
T cell	SF3B2	0	0.890356	0.493	0.299	0	Splicing factor 3B subunit 2
T cell	DOCK8	0	0.889119	0.292	0.094	0	Dedicator of cytokinesis protein 8
T cell	ENSCAFG00000019220	0	0.887569	0.397	0.217	0	NA	NA	NA
T cell	SEPTIN9	0	0.88712	0.457	0.257	0	NA	NA	NA
T cell	SARAF	0	0.886618	0.351	0.167	0	Store-operated calcium entry-associated regulatory factor	nonsurface	neg. trainingset
T cell	OGA	0	0.885779	0.447	0.309	0	NA	NA	NA
T cell	ENSCAFG00000028659	0	0.884657	0.262	0.091	0	NA	NA	NA
T cell	ENSCAFG00000005504	0	0.884558	0.366	0.2	0	NA	NA	NA
T cell	RRAS2	0	0.884352	0.266	0.119	0	Ras-related protein R-Ras2
T cell	TOP2B	0	0.882977	0.337	0.201	0	DNA topoisomerase 2-beta
T cell	RAMAC	0	0.882495	0.297	0.127	0	NA	NA	NA
T cell	DDX18	0	0.879745	0.274	0.097	0	ATP-dependent RNA helicase DDX18
T cell	PSMA7	0	0.877994	0.72	0.415	0	Proteasome subunit alpha type-7
T cell	SLU7	0	0.877807	0.342	0.194	0	Pre-mRNA-splicing factor SLU7
T cell	NSD3	0	0.875996	0.397	0.253	0	NA	NA	NA
T cell	DNTTIP2	0	0.875822	0.39	0.248	0	Deoxynucleotidyltransferase terminal-interacting protein 2
T cell	CALM1	0	0.87471	0.933	0.78	0	Calmodulin
T cell	ENSCAFG00000006580	0	0.874323	0.366	0.202	0	NA	NA	NA
T cell	NOP10	0	0.871688	0.456	0.218	0	H/ACA ribonucleoprotein complex subunit 3
T cell	COMMD6	0	0.870581	0.323	0.145	0	COMM domain-containing protein 6
T cell	HNRNPR	0	0.870073	0.305	0.142	0	Heterogeneous nuclear ribonucleoprotein R
T cell	CUL5	0	0.86122	0.274	0.121	0	Cullin-5
T cell	TMEM147	0	0.861071	0.508	0.293	0	Transmembrane protein 147	nonsurface	neg. trainingset
T cell	GNAI2	0	0.861062	0.434	0.173	0	Guanine nucleotide-binding protein G(i) subunit alpha-2
T cell	ITM2B	0	0.859106	0.605	0.42	0	Integral membrane protein 2B	surface	pos. trainingset
T cell	ENSCAFG00000047391	0	0.85752	0.692	0.521	0	NA	NA	NA
T cell	ENSCAFG00000004260	0	0.855313	0.721	0.438	0	NA	NA	NA
T cell	NHP2	0	0.855297	0.344	0.155	0	H/ACA ribonucleoprotein complex subunit 2
T cell	ILF2	0	0.855229	0.33	0.161	0	Interleukin enhancer-binding factor 2
T cell	CCDC59	0	0.855085	0.256	0.091	0	Thyroid transcription factor 1-associated protein 26
T cell	ERH	0	0.853888	0.531	0.319	0	Enhancer of rudimentary homolog
T cell	SBNO1	0	0.853498	0.293	0.152	0	Protein strawberry notch homolog 1
T cell	ENSCAFG00000046442	0	0.853407	0.779	0.65	0	NA	NA	NA
T cell	SNRPB	0	0.850387	0.359	0.175	0	Small nuclear ribonucleoprotein-associated proteins B and B'
T cell	PPP1R12A	0	0.848654	0.446	0.325	0	Protein phosphatase 1 regulatory subunit 12A
T cell	RAB27A	0	0.847814	0.302	0.092	0	Ras-related protein Rab-27A
T cell	MRPS5	0	0.847178	0.26	0.099	0	28S ribosomal protein S5, mitochondrial
T cell	ENSCAFG00000042472	0	0.845476	0.302	0.128	0	NA	NA	NA
T cell	SELENOW	0	0.843657	0.742	0.368	0	NA	NA	NA
T cell	ENSCAFG00000044677	0	0.843174	0.823	0.592	0	NA	NA	NA
T cell	VPS13C	0	0.842324	0.325	0.18	0	Vacuolar protein sorting-associated protein 13C
T cell	FAM204A	0	0.841076	0.368	0.18	0	Protein FAM204A
T cell	SIRT5	0	0.840837	0.462	0.315	0	NAD-dependent protein deacylase sirtuin-5, mitochondrial
T cell	SIPA1	0	0.839695	0.42	0.225	0	Signal-induced proliferation-associated protein 1
T cell	GBP1	0	0.836991	0.305	0.096	0	Interferon-induced guanylate-binding protein 1	nonsurface	machine learning
T cell	SKP1	0	0.836241	0.498	0.3	0	S-phase kinase-associated protein 1
T cell	ENSCAFG00000018497	0	0.835745	0.585	0.4	0	NA	NA	NA
T cell	CDC42	0	0.835495	0.498	0.334	0	Cell division control protein 42 homolog
T cell	EIF3A	0	0.834012	0.447	0.328	0	Eukaryotic translation initiation factor 3 subunit A
T cell	MRPL1	0	0.831341	0.261	0.118	0	39S ribosomal protein L1, mitochondrial
T cell	RAB14	0	0.827868	0.395	0.235	0	Ras-related protein Rab-14
T cell	SMIM12	0	0.824977	0.294	0.123	0	Small integral membrane protein 12	nonsurface	machine learning
T cell	TCEA1	0	0.822733	0.346	0.189	0	Transcription elongation factor A protein 1
T cell	GTF2A2	0	0.821122	0.413	0.202	0	Transcription initiation factor IIA subunit 2
T cell	ENSCAFG00000039767	0	0.819133	0.622	0.309	0	NA	NA	NA
T cell	EIF3I	0	0.816891	0.381	0.198	0	Eukaryotic translation initiation factor 3 subunit I
T cell	FIS1	0	0.814691	0.498	0.308	0	Mitochondrial fission 1 protein	nonsurface	neg. trainingset
T cell	ENSCAFG00000002541	0	0.812918	0.509	0.315	0	NA	NA	NA
T cell	MFAP1	0	0.81267	0.299	0.16	0	Microfibrillar-associated protein 1
T cell	EBAG9	0	0.809855	0.268	0.129	0	Receptor-binding cancer antigen expressed on SiSo cells	nonsurface	machine learning
T cell	FABP3	0	0.801281	0.312	0.092	0	Fatty acid-binding protein, heart
T cell	BZW1	0	0.798194	0.346	0.201	0	Basic leucine zipper and W2 domain-containing protein 1
T cell	SSU72	0	0.79737	0.381	0.239	0	RNA polymerase II subunit A C-terminal domain phosphatase SSU72
T cell	TAP1	0	0.795618	0.865	0.786	0	Antigen peptide transporter 1		machine learning
T cell	ITGB1BP1	0	0.795503	0.277	0.127	0	Integrin beta-1-binding protein 1
T cell	PSMA2	0	0.789653	0.373	0.202	0	Proteasome subunit alpha type-2
T cell	RSL24D1	0	0.78931	0.26	0.108	0	Probable ribosome biogenesis protein RLP24
T cell	SF3B6	0	0.78433	0.384	0.234	0	Splicing factor 3B subunit 6
T cell	PSMB3	0	0.784141	0.442	0.268	0	Proteasome subunit beta type-3
T cell	COX4I1	0	0.780746	0.843	0.543	0	Cytochrome c oxidase subunit 4 isoform 1, mitochondrial	nonsurface	neg. trainingset
T cell	ENSCAFG00000042747	0	0.778176	0.428	0.308	0	NA	NA	NA
T cell	TLN1	0	0.773913	0.586	0.314	0	Talin-1
T cell	ENSCAFG00000042696	0	0.773331	0.274	0.09	0	NA	NA	NA
T cell	STARD10	0	0.772561	0.437	0.287	0	PCTP-like protein
T cell	PPP2R5A	0	0.771954	0.28	0.136	0	Serine/threonine-protein phosphatase 2A 56 kDa regulatory subunit alpha isoform
T cell	ENSCAFG00000031333	0	0.771906	0.28	0.044	0	NA	NA	NA
T cell	PTPN1	0	0.771792	0.297	0.13	0	Tyrosine-protein phosphatase non-receptor type 1	nonsurface	neg. trainingset
T cell	POLR2F	0	0.769621	0.354	0.199	0	DNA-directed RNA polymerases I, II, and III subunit RPABC2
T cell	CACYBP	0	0.768199	0.409	0.239	0	Calcyclin-binding protein
T cell	TOMM7	0	0.767595	0.273	0.129	0	Mitochondrial import receptor subunit TOM7 homolog	nonsurface	neg. trainingset
T cell	SEC11A	0	0.767461	0.282	0.134	0	Signal peptidase complex catalytic subunit SEC11A	nonsurface	machine learning
T cell	POLR1H	0	0.76663	0.26	0.116	0	NA	NA	NA
T cell	C4H1orf131	0	0.765917	0.265	0.12	0	NA	NA	NA
T cell	COX17	0	0.764657	0.534	0.263	0	Cytochrome c oxidase copper chaperone
T cell	ENSCAFG00000000370	0	0.761824	0.513	0.286	0	NA	NA	NA
T cell	NDUFB2	0	0.758851	0.681	0.438	0	NADH dehydrogenase [ubiquinone] 1 beta subcomplex subunit 2, mitochondrial	nonsurface	neg. trainingset
T cell	SRP14	0	0.753862	0.597	0.45	0	Signal recognition particle 14 kDa protein
T cell	ENSCAFG00000042572	0	0.752166	0.489	0.313	0	NA	NA	NA
T cell	TAX1BP1	0	0.750282	0.674	0.602	0	Tax1-binding protein 1
T cell	NME2	0	0.749075	0.804	0.399	0	Nucleoside diphosphate kinase B
T cell	NDUFA12	0	0.74783	0.468	0.308	0	NADH dehydrogenase [ubiquinone] 1 alpha subcomplex subunit 12
T cell	MRPL22	0	0.745379	0.254	0.11	0	39S ribosomal protein L22, mitochondrial
T cell	SRRM2	0	0.744712	0.85	0.784	0	Serine/arginine repetitive matrix protein 2
T cell	HK1	0	0.741695	0.267	0.113	0	Hexokinase-1
T cell	ENSCAFG00000010572	0	0.738813	0.534	0.406	0	NA	NA	NA
T cell	ENSCAFG00000046564	0	0.737182	0.769	0.445	0	NA	NA	NA
T cell	RAN	0	0.732197	0.428	0.273	0	GTP-binding nuclear protein Ran
T cell	LGALS1	0	0.730458	0.457	0.156	0	Galectin-1
T cell	SAP18	0	0.729802	0.455	0.315	0	Histone deacetylase complex subunit SAP18
T cell	NDUFB4	0	0.729765	0.496	0.345	0	NADH dehydrogenase [ubiquinone] 1 beta subcomplex subunit 4	nonsurface	neg. trainingset
T cell	REXO2	0	0.728499	0.264	0.123	0	Oligoribonuclease, mitochondrial
T cell	DBI	0	0.727527	0.664	0.381	0	Acyl-CoA-binding protein
T cell	MPC2	0	0.725937	0.37	0.229	0	Mitochondrial pyruvate carrier 2	nonsurface	neg. trainingset
T cell	TCP1	0	0.724351	0.306	0.161	0	T-complex protein 1 subunit alpha
T cell	TXNDC17	0	0.71495	0.528	0.381	0	Thioredoxin domain-containing protein 17
T cell	DLA88	0	0.703831	0.972	0.914	0	NA	NA	NA
T cell	PRRC2C	0	0.695209	0.729	0.688	0	Protein PRRC2C
T cell	UBB	0	0.692182	0.776	0.679	0	Polyubiquitin-B
T cell	ENSCAFG00000031478	0	0.688988	0.351	0.204	0	NA	NA	NA
T cell	NCOR1	0	0.687719	0.624	0.565	0	Nuclear receptor corepressor 1
T cell	H2AZ2	0	0.684317	0.363	0.217	0	NA	NA	NA
T cell	TWF2	0	0.678759	0.305	0.108	0	Twinfilin-2
T cell	DDOST	0	0.676541	0.38	0.218	0	Dolichyl-diphosphooligosaccharide--protein glycosyltransferase 48 kDa subunit	nonsurface	neg. trainingset
T cell	CSNK1G1	0	0.676188	0.801	0.481	0	Casein kinase I isoform gamma-1
T cell	FERMT3	0	0.669312	0.264	0.105	0	Fermitin family homolog 3
T cell	SORL1	0	0.668654	0.283	0.115	0	Sortilin-related receptor	surface	machine learning
T cell	ANKRD12	0	0.666014	0.761	0.712	0	Ankyrin repeat domain-containing protein 12
T cell	ATP5PB	0	0.665197	0.581	0.439	0	NA	NA	NA
T cell	SPCS2	0	0.663435	0.407	0.219	0	Signal peptidase complex subunit 2	nonsurface	neg. trainingset
T cell	NDUFB8	0	0.659289	0.504	0.356	0	NADH dehydrogenase [ubiquinone] 1 beta subcomplex subunit 8, mitochondrial	nonsurface	neg. trainingset
T cell	ENSCAFG00000044475	0	0.658353	0.544	0.42	0	NA	NA	NA
T cell	RNASEK	0	0.651199	0.673	0.488	0	Ribonuclease kappa	nonsurface	machine learning
T cell	MYH9	0	0.641687	0.807	0.742	0	Myosin-9
T cell	UQCR10	0	0.637996	0.5	0.382	0	Cytochrome b-c1 complex subunit 9	nonsurface	machine learning
T cell	LRRFIP1	0	0.637678	0.709	0.592	0	Leucine-rich repeat flightless-interacting protein 1
T cell	MRPL52	0	0.62998	0.436	0.223	0	39S ribosomal protein L52, mitochondrial
T cell	ATP5PF	0	0.629671	0.627	0.51	0	NA	NA	NA
T cell	SELENOF	0	0.621509	0.566	0.474	0	NA	NA	NA
T cell	ENSCAFG00000049156	0	0.615375	0.537	0.4	0	NA	NA	NA
T cell	NAP1L1	0	0.612683	0.441	0.198	0	Nucleosome assembly protein 1-like 1
T cell	NAA16	0	0.606378	0.355	0.172	0	N-alpha-acetyltransferase 16, NatA auxiliary subunit
T cell	SEC11C	0	0.590493	0.722	0.297	0	Signal peptidase complex catalytic subunit SEC11C	nonsurface	machine learning
T cell	ATP5IF1	0	0.587124	0.749	0.623	0	NA	NA	NA
T cell	RABAC1	0	0.584825	0.713	0.461	0	Prenylated Rab acceptor protein 1	nonsurface	machine learning
T cell	GABARAP	0	0.58215	0.806	0.559	0	Gamma-aminobutyric acid receptor-associated protein
T cell	OAZ1	0	0.570616	0.919	0.692	0	Ornithine decarboxylase antizyme 1
T cell	SSR4	0	0.568499	0.796	0.403	0	Translocon-associated protein subunit delta	nonsurface	neg. trainingset
T cell	HSPA8	0	0.55387	0.829	0.697	0	Heat shock cognate 71 kDa protein
T cell	MSN	0	0.55188	0.251	0.102	0	Moesin
T cell	SH3BP1	0	0.54306	0.281	0.097	0	SH3 domain-binding protein 1
T cell	ENSCAFG00000013366	0	0.531898	0.685	0.537	0	NA	NA	NA
T cell	ENSCAFG00000043616	0	0.522561	0.645	0.515	0	NA	NA	NA
T cell	ENSCAFG00000046386	0	0.503348	0.589	0.471	0	NA	NA	NA
T cell	TMSB10	0	0.487463	0.836	0.408	0	Thymosin beta-10
T cell	B2M	0	0.484224	1	0.985	0	Beta-2-microglobulin
T cell	HLA-DQB2	0	0.475273	0.748	0.183	0	HLA class II histocompatibility antigen, DQ beta 2 chain	surface	pos. trainingset
T cell	COX5B	0	0.46146	0.703	0.564	0	Cytochrome c oxidase subunit 5B, mitochondrial
T cell	DOK2	0	0.460682	0.261	0.072	0	Docking protein 2
T cell	SSR3	0	0.454959	0.695	0.438	0	Translocon-associated protein subunit gamma	nonsurface	neg. trainingset
T cell	ELOB	0	0.446631	0.756	0.707	0	NA	NA	NA
T cell	ATP6V0E1	0	0.421801	0.86	0.42	0	V-type proton ATPase subunit e 1	nonsurface	machine learning
T cell	SEC61B	0	0.410763	0.544	0.346	0	Protein transport protein Sec61 subunit beta	nonsurface	neg. trainingset
T cell	H2AZ1	0	0.401706	0.487	0.28	0	NA	NA	NA
T cell	RGS19	0	0.382026	0.356	0.159	0	Regulator of G-protein signaling 19
T cell	SSR2	0	0.323106	0.623	0.465	0	Translocon-associated protein subunit beta		machine learning
T cell	ENSCAFG00000009113	0	0.260152	0.312	0.13	0	NA	NA	NA
T cell	U2SURP	1.44764e-307	0.859305	0.345	0.209	2.24847e-303	U2 snRNP-associated SURP motif-containing protein
T cell	MRPL21	4.48017e-304	0.758007	0.358	0.215	6.9586e-300	39S ribosomal protein L21, mitochondrial
T cell	ENSCAFG00000016140	2.20279e-303	0.740512	0.258	0.121	3.42138e-299	NA	NA	NA
T cell	RSRC2	7.68215e-303	0.886711	0.404	0.287	1.19319e-298	Arginine/serine-rich coiled-coil protein 2
T cell	TNFSF10	7.95693e-303	0.796241	0.301	0.16	1.23587e-298	Tumor necrosis factor ligand superfamily member 10		machine learning
T cell	UNC93B1	2.11236e-302	0.837755	0.261	0.123	3.28092e-298	Protein unc-93 homolog B1	surface	machine learning
T cell	URI1	2.53301e-302	0.788116	0.259	0.121	3.93427e-298	Unconventional prefoldin RPB5 interactor 1
T cell	CDADC1	3.40816e-302	0.861569	0.252	0.119	5.29355e-298	Cytidine and dCMP deaminase domain-containing protein 1
T cell	LSM7	5.36335e-300	0.710323	0.293	0.149	8.33035e-296	U6 snRNA-associated Sm-like protein LSm7
T cell	THRAP3	2.17999e-298	0.868403	0.332	0.2	3.38597e-294	Thyroid hormone receptor-associated protein 3
T cell	TRA2B	5.31238e-296	0.835043	0.469	0.375	8.25118e-292	Transformer-2 protein homolog beta
T cell	CSDE1	7.0668e-295	0.799263	0.38	0.253	1.09762e-290	Cold shock domain-containing protein E1
T cell	HIKESHI	1.53956e-293	0.739377	0.298	0.162	2.39124e-289	NA	NA	NA
T cell	SRRM1	3.74468e-292	0.828745	0.311	0.178	5.81624e-288	Serine/arginine repetitive matrix protein 1
T cell	TERF2IP	1.42108e-290	0.861717	0.348	0.223	2.20722e-286	Telomeric repeat-binding factor 2-interacting protein 1
T cell	FRG1	2.87417e-290	0.816247	0.342	0.212	4.46416e-286	Protein FRG1
T cell	SUPT4H1	3.92312e-288	0.754043	0.393	0.274	6.09338e-284	Transcription elongation factor SPT4
T cell	PSMC5	1.97594e-287	0.772608	0.322	0.191	3.06903e-283	26S protease regulatory subunit 8
T cell	ANKRD54	1.55211e-285	0.783656	0.262	0.131	2.41074e-281	Ankyrin repeat domain-containing protein 54
T cell	EIF2S3	1.30748e-284	0.750942	0.328	0.196	2.03079e-280	Eukaryotic translation initiation factor 2 subunit 3
T cell	AKAP13	1.11609e-282	0.74206	0.465	0.362	1.73351e-278	A-kinase anchor protein 13
T cell	ZNF593	2.50768e-282	0.786185	0.257	0.125	3.89492e-278	Zinc finger protein 593
T cell	ENSCAFG00000004703	4.65737e-280	0.488252	0.575	0.472	7.23382e-276	NA	NA	NA
T cell	PHF3	7.09627e-280	0.828159	0.424	0.318	1.10219e-275	PHD finger protein 3
T cell	SMC3	5.85589e-279	0.821402	0.345	0.217	9.09537e-275	Structural maintenance of chromosomes protein 3
T cell	GRB2	9.12291e-279	0.597963	0.326	0.184	1.41697e-274	Growth factor receptor-bound protein 2
T cell	KAT6B	4.12926e-278	0.90962	0.291	0.164	6.41357e-274	Histone acetyltransferase KAT6B
T cell	TTF1	5.15064e-278	0.848325	0.335	0.208	7.99997e-274	Transcription termination factor 1
T cell	UBXN4	2.79784e-271	0.739519	0.455	0.356	4.3456e-267	UBX domain-containing protein 4
T cell	CHD2	4.56355e-271	0.869906	0.458	0.378	7.08811e-267	Chromodomain-helicase-DNA-binding protein 2
T cell	PSMB2	1.71551e-270	0.522045	0.461	0.323	2.66453e-266	Proteasome subunit beta type-2
T cell	TAF15	2.0732e-270	0.779602	0.323	0.194	3.2201e-266	TATA-binding protein-associated factor 2N
T cell	ENSCAFG00000000061	3.92543e-270	0.72883	0.428	0.322	6.09697e-266	NA	NA	NA
T cell	MRPL40	5.01877e-269	0.72873	0.322	0.192	7.79515e-265	39S ribosomal protein L40, mitochondrial
T cell	EIF2S2	9.91375e-269	0.753458	0.352	0.223	1.5398e-264	Eukaryotic translation initiation factor 2 subunit 2
T cell	ALYREF	1.04185e-268	0.739404	0.32	0.193	1.6182e-264	THO complex subunit 4
T cell	FNBP4	1.61429e-267	0.82252	0.342	0.22	2.50731e-263	Formin-binding protein 4
T cell	GCSH	5.34162e-266	0.750347	0.296	0.166	8.29661e-262	Glycine cleavage system H protein, mitochondrial
T cell	ENSCAFG00000042877	1.48295e-265	0.439435	0.655	0.612	2.30332e-261	NA	NA	NA
T cell	BOD1L1	1.82394e-262	0.866581	0.37	0.255	2.83295e-258	Biorientation of chromosomes in cell division protein 1-like 1
T cell	PSMB6	2.44612e-257	0.605726	0.426	0.306	3.79932e-253	Proteasome subunit beta type-6
T cell	OSTF1	5.59728e-257	0.685207	0.259	0.133	8.6937e-253	Osteoclast-stimulating factor 1
T cell	BOLA3	1.3574e-256	0.72635	0.258	0.133	2.10832e-252	BolA-like protein 3
T cell	VPS36	8.02727e-255	0.746332	0.28	0.156	1.2468e-250	Vacuolar protein-sorting-associated protein 36
T cell	HUWE1	1.79439e-254	0.827354	0.3	0.179	2.78705e-250	E3 ubiquitin-protein ligase HUWE1	nonsurface	neg. trainingset
T cell	ENSCAFG00000048610	1.03147e-253	0.561236	0.458	0.33	1.60208e-249	NA	NA	NA
T cell	RNF7	9.38024e-252	0.746267	0.301	0.182	1.45694e-247	RING-box protein 2
T cell	ENSCAFG00000041170	9.77959e-252	0.76851	0.337	0.222	1.51897e-247	NA	NA	NA
T cell	DDX3X	1.9223e-251	0.799008	0.407	0.305	2.98572e-247	ATP-dependent RNA helicase DDX3X
T cell	APPL1	2.37094e-251	0.753513	0.255	0.132	3.68255e-247	DCC-interacting protein 13-alpha
T cell	LLPH	1.04149e-250	0.752776	0.265	0.142	1.61765e-246	Protein LLP homolog
T cell	CUL3	1.70107e-250	0.785525	0.305	0.186	2.6421e-246	Cullin-3
T cell	JAK2	5.86563e-250	0.798025	0.337	0.223	9.11049e-246	Tyrosine-protein kinase JAK2
T cell	NUBP2	4.11483e-249	0.780241	0.397	0.301	6.39115e-245	Cytosolic Fe-S cluster assembly factor NUBP2
T cell	HSPB1	4.95796e-249	0.702699	0.258	0.126	7.7007e-245	Heat shock protein beta-1
T cell	KMT2A	1.30216e-248	0.834321	0.354	0.24	2.02251e-244	Histone-lysine N-methyltransferase 2A
T cell	MRPL14	2.09564e-247	0.692823	0.354	0.241	3.25494e-243	39S ribosomal protein L14, mitochondrial
T cell	FAM214A	3.09352e-247	0.844447	0.363	0.253	4.80485e-243	Protein FAM214A
T cell	PA2G4	7.19268e-246	0.676963	0.251	0.127	1.11717e-241	Proliferation-associated protein 2G4
T cell	ENSCAFG00000033667	2.39599e-245	0.72983	0.278	0.157	3.72145e-241	NA	NA	NA
T cell	SELENOT	2.67663e-245	0.671709	0.494	0.428	4.15734e-241	NA	NA	NA
T cell	LUC7L2	2.96954e-245	0.770718	0.307	0.188	4.61229e-241	Putative RNA-binding protein Luc7-like 2
T cell	SNRPC	1.42785e-244	0.632271	0.292	0.165	2.21774e-240	U1 small nuclear ribonucleoprotein C
T cell	PSMA3	2.75283e-244	0.714547	0.32	0.201	4.27569e-240	Proteasome subunit alpha type-3
T cell	PDS5A	3.15672e-239	0.759374	0.263	0.145	4.90302e-235	Sister chromatid cohesion protein PDS5 homolog A
T cell	ENSCAFG00000014648	3.31536e-237	0.721046	0.328	0.213	5.14942e-233	NA	NA	NA
T cell	ENSCAFG00000014422	1.12907e-236	0.709434	0.405	0.307	1.75368e-232	NA	NA	NA
T cell	NDUFB11	5.24626e-235	0.629728	0.404	0.297	8.1485e-231	NADH dehydrogenase [ubiquinone] 1 beta subcomplex subunit 11, mitochondrial	nonsurface	machine learning
T cell	AMDHD1	7.43872e-234	0.532487	0.305	0.177	1.15538e-229	Probable imidazolonepropionase	nonsurface	machine learning
T cell	TXNL1	1.0467e-233	0.598872	0.409	0.296	1.62574e-229	Thioredoxin-like protein 1
T cell	ZC3H15	5.16971e-233	0.766959	0.384	0.285	8.02959e-229	Zinc finger CCCH domain-containing protein 15
T cell	YY1	1.70836e-231	0.713395	0.371	0.269	2.65342e-227	Transcriptional repressor protein YY1
T cell	ENSCAFG00000015065	2.56008e-231	0.610505	0.37	0.258	3.97632e-227	NA	NA	NA
T cell	ACTR2	8.70319e-231	0.660108	0.268	0.149	1.35178e-226	Actin-related protein 2
T cell	TMEM179B	1.4753e-230	0.693676	0.264	0.147	2.29144e-226	Transmembrane protein 179B	surface	machine learning
T cell	ENSCAFG00000031286	2.7323e-230	0.62872	0.296	0.176	4.24381e-226	NA	NA	NA
T cell	ENSCAFG00000004842	8.06235e-229	0.519052	0.509	0.421	1.25224e-224	NA	NA	NA
T cell	ENSCAFG00000047865	1.6603e-228	0.660498	0.335	0.219	2.57878e-224	NA	NA	NA
T cell	CFDP1	1.81904e-228	0.736919	0.282	0.164	2.82533e-224	Craniofacial development protein 1
T cell	GSTO1	5.63098e-228	0.352623	0.571	0.492	8.74604e-224	Glutathione S-transferase omega-1
T cell	UBE2K	8.1022e-225	0.703119	0.255	0.141	1.25843e-220	Ubiquitin-conjugating enzyme E2 K
T cell	BCLAF1	1.79687e-224	0.81632	0.356	0.254	2.7909e-220	Bcl-2-associated transcription factor 1
T cell	PRICKLE2	4.06738e-223	0.673333	0.324	0.211	6.31745e-219	Prickle-like protein 2
T cell	PDCD10	2.29538e-222	0.710016	0.362	0.261	3.56518e-218	Programmed cell death protein 10
T cell	ENSCAFG00000000118	3.87271e-222	0.437004	0.373	0.227	6.01509e-218	NA	NA	NA
T cell	NDUFA2	3.81584e-221	0.575025	0.426	0.327	5.92676e-217	NADH dehydrogenase [ubiquinone] 1 alpha subcomplex subunit 2
T cell	PAK2	7.22401e-220	0.594312	0.555	0.524	1.12203e-215	Serine/threonine-protein kinase PAK 2
T cell	ENSCAFG00000012895	3.37369e-219	0.746285	0.304	0.196	5.24001e-215	NA	NA	NA
T cell	ADRM1	7.60432e-218	0.693301	0.379	0.286	1.1811e-213	Proteasomal ubiquitin receptor ADRM1
T cell	EIF4G2	4.10424e-216	0.768752	0.398	0.315	6.3747e-212	Eukaryotic translation initiation factor 4 gamma 2
T cell	LUC7L3	7.22514e-216	0.71158	0.396	0.304	1.12221e-211	Luc7-like protein 3
T cell	CWC15	9.83315e-216	0.754713	0.266	0.156	1.52729e-211	Spliceosome-associated protein CWC15 homolog
T cell	ENSCAFG00000017118	1.78945e-214	0.735483	0.314	0.211	2.77937e-210	NA	NA	NA
T cell	ZNF644	5.26825e-213	0.785009	0.277	0.168	8.18265e-209	Zinc finger protein 644
T cell	SMIM20	8.29188e-213	0.706374	0.332	0.23	1.2879e-208	Small integral membrane protein 20	nonsurface	machine learning
T cell	YWHAH	7.46626e-212	0.715895	0.283	0.174	1.15966e-207	14-3-3 protein eta
T cell	PSME1	1.21804e-211	0.545859	0.513	0.444	1.89186e-207	Proteasome activator complex subunit 1
T cell	ENSCAFG00000014991	1.42439e-211	0.647198	0.279	0.166	2.21236e-207	NA	NA	NA
T cell	SEMA7A	3.30753e-210	0.504251	0.256	0.138	5.13725e-206	Semaphorin-7A	surface	GPI (UniProt)
T cell	PPP1R14B	5.14074e-210	0.537923	0.307	0.188	7.9846e-206	Protein phosphatase 1 regulatory subunit 14B
T cell	BDP1	1.55248e-207	0.793059	0.325	0.222	2.41132e-203	Transcription factor TFIIIB component B'' homolog	nonsurface	neg. trainingset
T cell	UQCC2	4.7639e-207	0.655403	0.416	0.338	7.39929e-203	Ubiquinol-cytochrome-c reductase complex assembly factor 2
T cell	CTCF	1.90826e-205	0.727886	0.26	0.155	2.96392e-201	Transcriptional repressor CTCF
T cell	SUB1	2.4963e-205	0.347461	0.45	0.314	3.87726e-201	Activated RNA polymerase II transcriptional coactivator p15
T cell	HNRNPDL	4.11184e-204	0.733854	0.372	0.274	6.3865e-200	Heterogeneous nuclear ribonucleoprotein D-like
T cell	UBN1	4.97172e-203	0.545226	0.255	0.143	7.72208e-199	Ubinuclein-1
T cell	IQGAP1	6.64694e-202	0.491279	0.547	0.499	1.0324e-197	Ras GTPase-activating-like protein IQGAP1
T cell	WBP4	1.75371e-201	0.762724	0.319	0.222	2.72387e-197	WW domain-binding protein 4
T cell	TMEM59	5.00098e-200	0.524645	0.562	0.515	7.76752e-196	Transmembrane protein 59	nonsurface	neg. trainingset
T cell	LTA4H	4.24521e-199	0.675819	0.382	0.292	6.59365e-195	Leukotriene A-4 hydrolase
T cell	CDC5L	4.04578e-198	0.700117	0.261	0.156	6.2839e-194	Cell division cycle 5-like protein
T cell	NDUFS4	2.63194e-197	0.662325	0.36	0.268	4.08793e-193	NADH dehydrogenase [ubiquinone] iron-sulfur protein 4, mitochondrial
T cell	ASNSD1	1.34e-195	0.769018	0.361	0.277	2.08128e-191	Asparagine synthetase domain-containing protein 1
T cell	DHX36	4.11525e-194	0.772889	0.366	0.283	6.39181e-190	ATP-dependent RNA helicase DHX36	nonsurface	neg. trainingset
T cell	SMC4	8.27069e-194	0.678435	0.286	0.178	1.2846e-189	Structural maintenance of chromosomes protein 4
T cell	TRAM1	8.91905e-194	0.687446	0.353	0.255	1.38531e-189	Translocating chain-associated membrane protein 1	nonsurface	neg. trainingset
T cell	STMP1	1.65363e-193	0.617786	0.289	0.182	2.56842e-189	NA	NA	NA
T cell	MIEN1	2.17684e-190	0.656951	0.367	0.278	3.38106e-186	Migration and invasion enhancer 1
T cell	CCDC56	2.44805e-189	0.603778	0.282	0.178	3.80231e-185	NA	NA	NA
T cell	OCIAD1	3.28808e-189	0.75063	0.342	0.257	5.10705e-185	OCIA domain-containing protein 1
T cell	ENSCAFG00000046229	4.83077e-189	0.688729	0.266	0.163	7.50316e-185	NA	NA	NA
T cell	MRPL55	5.2539e-189	0.623346	0.338	0.239	8.16036e-185	39S ribosomal protein L55, mitochondrial
T cell	CCT3	6.51064e-189	0.641705	0.316	0.214	1.01123e-184	T-complex protein 1 subunit gamma
T cell	UQCRB	1.60082e-188	0.345974	0.544	0.468	2.4864e-184	Cytochrome b-c1 complex subunit 7
T cell	MPHOSPH8	2.39353e-188	0.770022	0.273	0.173	3.71763e-184	M-phase phosphoprotein 8
T cell	NTAN1	2.35964e-186	0.694109	0.278	0.18	3.66499e-182	Protein N-terminal asparagine amidohydrolase
T cell	PFDN6	1.78037e-185	0.60215	0.343	0.247	2.76526e-181	Prefoldin subunit 6
T cell	SMDT1	1.70065e-184	0.532329	0.525	0.488	2.64144e-180	Essential MCU regulator, mitochondrial	nonsurface	machine learning
T cell	FIBP	6.76108e-184	0.670535	0.261	0.163	1.05013e-179	Acidic fibroblast growth factor intracellular-binding protein
T cell	REST	7.22192e-179	0.714661	0.303	0.21	1.12171e-174	RE1-silencing transcription factor
T cell	RAB4B	2.4826e-177	0.643349	0.312	0.218	3.85597e-173	Ras-related protein Rab-4B
T cell	PYURF	1.23457e-173	0.632957	0.36	0.278	1.91753e-169	Protein preY, mitochondrial
T cell	LAMTOR2	4.16052e-173	0.283771	0.41	0.294	6.46211e-169	Ragulator complex protein LAMTOR2
T cell	SFPQ	4.99304e-173	0.683191	0.374	0.293	7.7552e-169	Splicing factor, proline- and glutamine-rich
T cell	ENSCAFG00000044483	1.4035e-170	0.567666	0.404	0.331	2.17992e-166	NA	NA	NA
T cell	SCAF11	2.19362e-169	0.709914	0.413	0.356	3.40713e-165	Protein SCAF11
T cell	POLR2I	9.21152e-169	0.641321	0.291	0.198	1.43073e-164	DNA-directed RNA polymerase II subunit RPB9
T cell	NME1	9.7586e-169	0.36897	0.3	0.182	1.51571e-164	Nucleoside diphosphate kinase A
T cell	IMP4	8.89309e-167	0.58722	0.273	0.175	1.38128e-162	U3 small nucleolar ribonucleoprotein protein IMP4
T cell	COX8A	2.44022e-166	0.473968	0.332	0.232	3.79015e-162	Cytochrome c oxidase subunit 8A, mitochondrial	nonsurface	neg. trainingset
T cell	HSD17B10	4.52653e-161	0.607961	0.308	0.216	7.03061e-157	3-hydroxyacyl-CoA dehydrogenase type-2
T cell	UBE2B	1.7076e-160	0.592398	0.351	0.271	2.65225e-156	Ubiquitin-conjugating enzyme E2 B
T cell	FXR1	1.37567e-159	0.688682	0.359	0.288	2.1367e-155	Fragile X mental retardation syndrome-related protein 1
T cell	PSMB4	4.07512e-159	0.552179	0.341	0.25	6.32947e-155	Proteasome subunit beta type-4
T cell	HNRNPU	6.77549e-159	0.65496	0.372	0.298	1.05237e-154	Heterogeneous nuclear ribonucleoprotein U
T cell	KRT10	3.42698e-158	0.601673	0.396	0.329	5.32278e-154	Keratin, type I cytoskeletal 10
T cell	ENSCAFG00000015798	7.73293e-158	0.626811	0.304	0.215	1.20108e-153	NA	NA	NA
T cell	CCPG1	1.16737e-155	0.597221	0.282	0.192	1.81317e-151	Cell cycle progression protein 1	nonsurface	machine learning
T cell	PPP4C	6.56138e-154	0.61011	0.344	0.27	1.01911e-149	Serine/threonine-protein phosphatase 4 catalytic subunit
T cell	UBE2V1	4.77712e-153	0.634994	0.251	0.164	7.41982e-149	Ubiquitin-conjugating enzyme E2 variant 1
T cell	RDH11	8.75715e-153	0.602752	0.384	0.323	1.36016e-148	Retinol dehydrogenase 11	nonsurface	neg. trainingset
T cell	CCT4	1.40545e-152	0.560493	0.263	0.171	2.18294e-148	T-complex protein 1 subunit delta
T cell	CDKN1B	2.45411e-152	0.747066	0.252	0.168	3.81172e-148	Cyclin-dependent kinase inhibitor 1B
T cell	ATP6V1F	3.52821e-150	0.344623	0.39	0.306	5.48001e-146	V-type proton ATPase subunit F
T cell	USP8	3.78954e-149	0.65972	0.304	0.222	5.88592e-145	Ubiquitin carboxyl-terminal hydrolase 8
T cell	EML4	1.35661e-148	0.661163	0.292	0.209	2.10709e-144	Echinoderm microtubule-associated protein-like 4
T cell	PPP1R35	6.33193e-148	0.665603	0.333	0.263	9.83475e-144	Protein phosphatase 1 regulatory subunit 35
T cell	CHD4	1.36484e-146	0.658464	0.269	0.183	2.11987e-142	Chromodomain-helicase-DNA-binding protein 4
T cell	ZNF638	1.82221e-146	0.664782	0.252	0.165	2.83025e-142	Zinc finger protein 638
T cell	MLEC	1.90894e-145	0.62011	0.259	0.171	2.96496e-141	Malectin	nonsurface	neg. trainingset
T cell	KIF5B	1.28255e-143	0.539695	0.435	0.385	1.99206e-139	Kinesin-1 heavy chain
T cell	OPTN	1.0224e-139	0.766819	0.373	0.325	1.588e-135	Optineurin
T cell	RNF168	1.03485e-138	0.667669	0.321	0.249	1.60732e-134	E3 ubiquitin-protein ligase RNF168
T cell	ENSCAFG00000008385	3.8596e-138	0.670355	0.269	0.192	5.99473e-134	NA	NA	NA
T cell	XRN1	1.80359e-137	0.661663	0.263	0.183	2.80134e-133	5'-3' exoribonuclease 1
T cell	METAP2	4.33692e-137	0.643365	0.279	0.201	6.7361e-133	Methionine aminopeptidase 2
T cell	ENSCAFG00000011362	3.26351e-135	0.642021	0.302	0.228	5.06889e-131	NA	NA	NA
T cell	MARK3	5.92355e-134	0.45047	0.61	0.642	9.20045e-130	MAP/microtubule affinity-regulating kinase 3
T cell	ENSCAFG00000013683	9.45258e-134	0.537631	0.33	0.258	1.46818e-129	NA	NA	NA
T cell	TIMM8B	4.12686e-133	0.558255	0.253	0.172	6.40984e-129	Mitochondrial import inner membrane translocase subunit Tim8 B
T cell	PSMD4	1.50862e-132	0.587605	0.342	0.278	2.34319e-128	26S proteasome non-ATPase regulatory subunit 4
T cell	CD2BP2	8.96027e-132	0.600577	0.319	0.252	1.39171e-127	CD2 antigen cytoplasmic tail-binding protein 2
T cell	RBM25	1.26122e-129	0.647547	0.422	0.389	1.95893e-125	RNA-binding protein 25
T cell	PSENEN	9.83371e-127	0.527008	0.371	0.307	1.52737e-122	Gamma-secretase subunit PEN-2	nonsurface	machine learning
T cell	VPS29	2.48418e-125	0.56675	0.271	0.196	3.85843e-121	Vacuolar protein sorting-associated protein 29
T cell	BAZ1A	6.88857e-124	0.478283	0.344	0.267	1.06993e-119	Bromodomain adjacent to zinc finger domain protein 1A
T cell	CTSA	1.24848e-122	0.563945	0.407	0.361	1.93914e-118	Lysosomal protective protein
T cell	HNRNPH1	2.53086e-122	0.593557	0.393	0.348	3.93093e-118	Heterogeneous nuclear ribonucleoprotein H
T cell	MRPL28	2.13542e-120	0.475193	0.385	0.323	3.31674e-116	39S ribosomal protein L28, mitochondrial
T cell	CILP2	3.0179e-119	0.510854	0.4	0.355	4.6874e-115	Cartilage intermediate layer protein 2
T cell	POLR2H	6.53539e-118	0.599464	0.296	0.232	1.01508e-113	DNA-directed RNA polymerases I, II, and III subunit RPABC3
T cell	PUF60	1.04744e-117	0.611166	0.306	0.243	1.62689e-113	Poly(U)-binding-splicing factor PUF60
T cell	ENSCAFG00000002703	2.9994e-117	0.566341	0.375	0.328	4.65866e-113	NA	NA	NA
T cell	HNRNPAB	1.00609e-112	0.515235	0.303	0.233	1.56266e-108	Heterogeneous nuclear ribonucleoprotein A/B
T cell	CIB1	3.32232e-112	0.507973	0.441	0.418	5.16023e-108	Calcium and integrin-binding protein 1
T cell	HERC2	5.3093e-112	0.619098	0.294	0.23	8.24641e-108	E3 ubiquitin-protein ligase HERC2
T cell	PHF20L1	5.68259e-110	0.636903	0.256	0.188	8.8262e-106	PHD finger protein 20-like protein 1
T cell	ENSCAFG00000002646	3.86871e-109	0.323127	0.274	0.194	6.00888e-105	NA	NA	NA
T cell	MRPS25	6.57594e-109	0.570753	0.304	0.245	1.02138e-104	28S ribosomal protein S25, mitochondrial
T cell	UAP1	4.26049e-108	0.581214	0.281	0.215	6.61739e-104	UDP-N-acetylhexosamine pyrophosphorylase
T cell	SNF8	7.93555e-108	0.560041	0.267	0.203	1.23255e-103	Vacuolar-sorting protein SNF8
T cell	PSMA6	9.47164e-108	0.53306	0.354	0.302	1.47113e-103	Proteasome subunit alpha type-6
T cell	FDX1	1.97215e-105	0.479725	0.294	0.231	3.06315e-101	Adrenodoxin, mitochondrial
T cell	ATP5F1D	2.12655e-105	0.385192	0.418	0.361	3.30295e-101	NA	NA	NA
T cell	HOOK3	5.48774e-103	0.5315	0.295	0.231	8.52356e-99	Protein Hook homolog 3
T cell	PKN1	1.17988e-98	0.544245	0.367	0.327	1.83259e-94	Serine/threonine-protein kinase N1
T cell	CCT5	1.76809e-97	0.512168	0.294	0.232	2.7462e-93	T-complex protein 1 subunit epsilon
T cell	PPP1CC	9.13097e-96	0.588706	0.301	0.251	1.41822e-91	Serine/threonine-protein phosphatase PP1-gamma catalytic subunit
T cell	ESCO1	1.01362e-94	0.585505	0.366	0.33	1.57436e-90	N-acetyltransferase ESCO1
T cell	MAT2A	1.83941e-94	0.445371	0.26	0.19	2.85697e-90	S-adenosylmethionine synthase isoform type-2
T cell	CCAR1	2.89493e-94	0.623008	0.29	0.236	4.4964e-90	Cell division cycle and apoptosis regulator protein 1
T cell	ZRANB2	1.9452e-92	0.551501	0.28	0.223	3.02129e-88	Zinc finger Ran-binding domain-containing protein 2
T cell	ENSCAFG00000017667	2.49222e-91	0.403219	0.313	0.253	3.87092e-87	NA	NA	NA
T cell	RHEB	4.3979e-89	0.448443	0.394	0.359	6.83082e-85	GTP-binding protein Rheb
T cell	PCYT2	1.95846e-88	0.571744	0.335	0.299	3.04188e-84	Ethanolamine-phosphate cytidylyltransferase
T cell	BRD2	2.72498e-88	0.506549	0.475	0.486	4.23244e-84	Bromodomain-containing protein 2
T cell	ZGPAT	1.28851e-87	0.588163	0.261	0.209	2.00132e-83	Zinc finger CCCH-type with G patch domain-containing protein
T cell	TOX4	2.24727e-87	0.599706	0.335	0.301	3.49046e-83	TOX high mobility group box family member 4
T cell	ENSCAFG00000017143	3.07613e-87	0.568376	0.255	0.198	4.77784e-83	NA	NA	NA
T cell	HNRNPUL1	1.50827e-83	0.569794	0.278	0.227	2.34264e-79	Heterogeneous nuclear ribonucleoprotein U-like protein 1
T cell	PGLS	1.15111e-82	0.324418	0.289	0.227	1.7879e-78	6-phosphogluconolactonase
T cell	PDIA3	1.47305e-81	0.50124	0.365	0.325	2.28793e-77	Protein disulfide-isomerase A3
T cell	NDUFB7	1.15659e-80	0.37726	0.463	0.454	1.79642e-76	NADH dehydrogenase [ubiquinone] 1 beta subcomplex subunit 7
T cell	H2AC18	1.55229e-78	0.356548	0.298	0.243	2.41102e-74	NA	NA	NA
T cell	TPM3	4.36696e-78	0.476973	0.435	0.432	6.78276e-74	Tropomyosin alpha-3 chain
T cell	DNAJA1	2.18994e-75	0.373184	0.434	0.413	3.40142e-71	DnaJ homolog subfamily A member 1
T cell	PLIN2	7.25833e-74	0.409566	0.387	0.362	1.12736e-69	Perilipin-2
T cell	MAN1A2	3.07332e-73	0.537027	0.282	0.237	4.77348e-69	Mannosyl-oligosaccharide 1,2-alpha-mannosidase IB	nonsurface	neg. trainingset
T cell	PI4K2B	1.18351e-72	0.556113	0.25	0.204	1.83823e-68	Phosphatidylinositol 4-kinase type 2-beta
T cell	VDAC3	1.25782e-70	0.475288	0.297	0.258	1.95364e-66	Voltage-dependent anion-selective channel protein 3
T cell	ENSCAFG00000010086	5.83652e-70	0.437131	0.324	0.283	9.06528e-66	NA	NA	NA
T cell	SNRNP27	6.98617e-69	0.508854	0.258	0.211	1.08509e-64	U4/U6.U5 small nuclear ribonucleoprotein 27 kDa protein
T cell	SCP2	1.98183e-68	0.465365	0.382	0.37	3.07818e-64	Non-specific lipid-transfer protein
T cell	ENSCAFG00000018753	4.02364e-68	0.331989	0.404	0.373	6.24951e-64	NA	NA	NA
T cell	MGAT4A	1.00311e-64	0.403242	0.412	0.414	1.55803e-60	Alpha-1,3-mannosyl-glycoprotein 4-beta-N-acetylglucosaminyltransferase A	nonsurface	neg. trainingset
T cell	RAD21	1.16636e-63	0.552142	0.26	0.22	1.81159e-59	Double-strand-break repair protein rad21 homolog
T cell	SETX	4.71662e-63	0.569993	0.267	0.227	7.32585e-59	Probable helicase senataxin
T cell	APOL6	5.75701e-63	0.542211	0.252	0.211	8.94178e-59	Apolipoprotein L6	nonsurface	machine learning
T cell	AP2S1	9.12317e-63	0.417499	0.356	0.336	1.41701e-58	AP-2 complex subunit sigma
T cell	ENSCAFG00000000604	3.44553e-62	0.444528	0.291	0.254	5.35159e-58	NA	NA	NA
T cell	MYO9B	6.51284e-61	0.494652	0.309	0.277	1.01157e-56	Unconventional myosin-IXb
T cell	NDUFB9	9.11884e-61	0.422105	0.413	0.411	1.41634e-56	NADH dehydrogenase [ubiquinone] 1 beta subcomplex subunit 9
T cell	NRBP1	1.24774e-60	0.530381	0.269	0.234	1.93799e-56	Nuclear receptor-binding protein
T cell	PM20D2	2.99568e-60	0.437456	0.42	0.413	4.65288e-56	Peptidase M20 domain-containing protein 2
T cell	SAMD9L	3.21124e-60	0.267356	0.392	0.351	4.98769e-56	Sterile alpha motif domain-containing protein 9-like
T cell	IMMT	4.45145e-58	0.548096	0.287	0.259	6.914e-54	MICOS complex subunit MIC60	nonsurface	neg. trainingset
T cell	NUB1	5.38194e-57	0.513061	0.266	0.231	8.35923e-53	NEDD8 ultimate buster 1
T cell	SLC39A7	6.97089e-56	0.50936	0.322	0.303	1.08272e-51	Zinc transporter SLC39A7		machine learning
T cell	UBL4A	1.8093e-53	0.45046	0.307	0.284	2.8102e-49	Ubiquitin-like protein 4A
T cell	HSDL2	1.41567e-51	0.472355	0.34	0.328	2.19882e-47	Hydroxysteroid dehydrogenase-like protein 2
T cell	ENSCAFG00000040846	1.81285e-51	0.490985	0.265	0.232	2.81572e-47	NA	NA	NA
T cell	LMAN2	1.22051e-50	0.378037	0.359	0.343	1.89569e-46	Vesicular integral-membrane protein VIP36	surface	machine learning
T cell	MAN1A1	1.79706e-49	0.57262	0.304	0.283	2.7912e-45	Mannosyl-oligosaccharide 1,2-alpha-mannosidase IA	nonsurface	neg. trainingset
T cell	DCTN3	2.50035e-46	0.416053	0.348	0.342	3.88355e-42	Dynactin subunit 3
T cell	STXBP3	2.81091e-46	0.418975	0.448	0.483	4.3659e-42	Syntaxin-binding protein 3
T cell	WAPL	3.84913e-46	0.515668	0.319	0.31	5.97848e-42	NA	NA	NA
T cell	EIF3J	1.07583e-44	0.545039	0.26	0.234	1.67098e-40	Eukaryotic translation initiation factor 3 subunit J
T cell	NDUFS2	2.40538e-43	0.440866	0.294	0.276	3.73603e-39	NADH dehydrogenase [ubiquinone] iron-sulfur protein 2, mitochondrial
T cell	DNAJC3	3.11786e-43	0.336559	0.435	0.442	4.84266e-39	DnaJ homolog subfamily C member 3
T cell	NANS	4.0386e-42	0.295307	0.46	0.462	6.27275e-38	Sialic acid synthase
T cell	STAG2	4.20357e-42	0.469389	0.319	0.309	6.52899e-38	Cohesin subunit SA-2
T cell	EIF4A2	3.78396e-41	0.481248	0.269	0.248	5.87725e-37	Eukaryotic initiation factor 4A-II
T cell	APRT	4.06699e-41	0.352058	0.317	0.296	6.31685e-37	Adenine phosphoribosyltransferase
T cell	HSPA4	1.54641e-39	0.505924	0.276	0.259	2.40188e-35	Heat shock 70 kDa protein 4
T cell	ERBIN	7.66026e-39	0.41801	0.464	0.51	1.18979e-34	NA	NA	NA
T cell	ENSCAFG00000015284	3.63206e-38	0.422577	0.268	0.249	5.64131e-34	NA	NA	NA
T cell	PSMD7	3.73906e-38	0.405557	0.276	0.255	5.80751e-34	26S proteasome non-ATPase regulatory subunit 7
T cell	AP3B1	9.40277e-38	0.491958	0.277	0.262	1.46044e-33	AP-3 complex subunit beta-1
T cell	VPS4B	2.15634e-35	0.469984	0.276	0.264	3.34922e-31	Vacuolar protein sorting-associated protein 4B
T cell	PABPN1	2.87239e-35	0.361668	0.434	0.47	4.4614e-31	Polyadenylate-binding protein 2
T cell	USP48	1.62417e-34	0.521424	0.252	0.236	2.52266e-30	Ubiquitin carboxyl-terminal hydrolase 48
T cell	NDUFA6	7.0394e-34	0.337565	0.322	0.316	1.09336e-29	NADH dehydrogenase [ubiquinone] 1 alpha subcomplex subunit 6
T cell	ENSCAFG00000019232	2.6493e-31	0.498373	0.266	0.257	4.11489e-27	NA	NA	NA
T cell	RAB2A	6.71917e-31	0.383215	0.313	0.313	1.04362e-26	Ras-related protein Rab-2A
T cell	SRSF5	1.71344e-30	0.449496	0.265	0.25	2.66131e-26	Serine/arginine-rich splicing factor 5
T cell	HSBP1	1.75748e-30	0.278495	0.318	0.31	2.72972e-26	Heat shock factor-binding protein 1
T cell	IRF3	9.35549e-30	0.459571	0.259	0.248	1.45309e-25	Interferon regulatory factor 3
T cell	BRD7	1.23775e-29	0.39814	0.276	0.266	1.92248e-25	Bromodomain-containing protein 7
T cell	NDUFB3	4.41504e-29	0.302902	0.291	0.278	6.85744e-25	NADH dehydrogenase [ubiquinone] 1 beta subcomplex subunit 3	nonsurface	neg. trainingset
T cell	SMCHD1	1.25281e-28	0.44088	0.251	0.234	1.94587e-24	Structural maintenance of chromosomes flexible hinge domain-containing protein 1
T cell	THOC2	1.17838e-27	0.486036	0.286	0.284	1.83026e-23	THO complex subunit 2
T cell	SOD1	2.36951e-27	0.422846	0.306	0.308	3.68032e-23	Superoxide dismutase [Cu-Zn]
T cell	GUK1	2.88931e-27	0.436532	0.291	0.291	4.48768e-23	Guanylate kinase
T cell	PSME2	9.50805e-27	0.260934	0.424	0.453	1.47679e-22	Proteasome activator complex subunit 2
T cell	USP16	1.38539e-24	0.487184	0.255	0.249	2.15179e-20	Ubiquitin carboxyl-terminal hydrolase 16
T cell	UBA6	2.67109e-24	0.472167	0.312	0.323	4.14874e-20	Ubiquitin-like modifier-activating enzyme 6
T cell	KMT2C	9.35947e-24	0.458929	0.329	0.345	1.45371e-19	Histone-lysine N-methyltransferase 2C
T cell	MRPL27	2.81005e-23	0.364023	0.265	0.257	4.36457e-19	39S ribosomal protein L27, mitochondrial
T cell	ARGLU1	8.90045e-23	0.32948	0.312	0.32	1.38242e-18	Arginine and glutamate-rich protein 1
T cell	POLR2E	9.80318e-22	0.378252	0.274	0.272	1.52263e-17	DNA-directed RNA polymerases I, II, and III subunit RPABC1
T cell	DNAJC1	1.54211e-21	0.518787	0.275	0.283	2.3952e-17	DnaJ homolog subfamily C member 1	nonsurface	neg. trainingset
T cell	MICOS13	7.11306e-21	0.36318	0.346	0.37	1.1048e-16	NA	NA	NA
T cell	EPRS1	1.16023e-19	0.476189	0.263	0.264	1.80207e-15	NA	NA	NA
T cell	RPN2	5.91456e-19	0.302004	0.276	0.264	9.18649e-15	Dolichyl-diphosphooligosaccharide--protein glycosyltransferase subunit 2	nonsurface	machine learning
T cell	C14H1orf35	1.39303e-17	0.433204	0.264	0.27	2.16365e-13	NA	NA	NA
T cell	KARS1	4.01345e-17	0.3396	0.328	0.348	6.23369e-13	NA	NA	NA
T cell	NT5C	7.56814e-17	0.443391	0.294	0.306	1.17548e-12	5'(3')-deoxyribonucleotidase, cytosolic type
T cell	WBP2	4.16469e-16	0.392531	0.295	0.312	6.4686e-12	WW domain-binding protein 2
T cell	YTHDC1	1.77173e-15	0.426899	0.263	0.27	2.75185e-11	YTH domain-containing protein 1
T cell	ACIN1	3.96358e-14	0.308037	0.43	0.491	6.15623e-10	Apoptotic chromatin condensation inducer in the nucleus
T cell	RANBP2	2.5012e-10	0.416397	0.249	0.261	3.88487e-06	E3 SUMO-protein ligase RanBP2
T cell	GABARAPL1	7.46511e-09	0.321376	0.251	0.258	0.000115948	Gamma-aminobutyric acid receptor-associated protein-like 1
T cell	BIRC6	1.56932e-08	0.402183	0.283	0.308	0.000243747	Baculoviral IAP repeat-containing protein 6
T cell	MRPS34	1.64986e-07	0.328	0.331	0.376	0.00256257	28S ribosomal protein S34, mitochondrial
T cell	DYNLT1	1.95742e-07	0.362908	0.265	0.287	0.00304027	Dynein light chain Tctex-type 1
Epithelial	APOA1	0	5.71116	0.86	0.18	0	Apolipoprotein A-I
Epithelial	APOA4	0	5.04504	0.919	0.356	0	Apolipoprotein A-IV
Epithelial	GUCA2A	0	4.84997	0.264	0.072	0	Guanylin
Epithelial	FABP1	0	4.68105	0.959	0.492	0	Fatty acid-binding protein, liver
Epithelial	RBP2	0	4.5303	0.936	0.307	0	Retinol-binding protein 2
Epithelial	APOB	0	4.27877	0.839	0.071	0	Apolipoprotein B-100
Epithelial	PCK1	0	4.18956	0.86	0.151	0	Phosphoenolpyruvate carboxykinase, cytosolic [GTP]
Epithelial	ANPEP	0	4.13813	0.891	0.078	0	Aminopeptidase N	surface	pos. trainingset
Epithelial	ENSCAFG00000011195	0	4.07485	0.906	0.128	0	NA	NA	NA
Epithelial	GUCA2B	0	3.96792	0.33	0.047	0	Guanylate cyclase activator 2B
Epithelial	MUC13	0	3.82818	0.924	0.047	0	Mucin-13	surface	machine learning
Epithelial	SI	0	3.80779	0.851	0.113	0	Sucrase-isomaltase, intestinal		machine learning
Epithelial	LGALS2	0	3.75704	0.922	0.143	0	Galectin-2
Epithelial	ENSCAFG00000031682	0	3.60151	0.775	0.096	0	NA	NA	NA
Epithelial	CYP3A26	0	3.5774	0.815	0.087	0	NA	NA	NA
Epithelial	ANXA13	0	3.50137	0.901	0.109	0	Annexin A13
Epithelial	PDE5A	0	3.36379	0.778	0.052	0	cGMP-specific 3',5'-cyclic phosphodiesterase
Epithelial	KRT20	0	3.3631	0.85	0.024	0	Keratin, type I cytoskeletal 20
Epithelial	APOC3	0	3.2923	0.37	0.046	0	Apolipoprotein C-III
Epithelial	MME	0	3.17532	0.788	0.051	0	Neprilysin	surface	pos. trainingset
Epithelial	MTTP	0	3.17103	0.815	0.027	0	Microsomal triglyceride transfer protein large subunit
Epithelial	FAT1	0	3.10658	0.86	0.024	0	Protocadherin Fat 1	surface	pos. trainingset
Epithelial	VIL1	0	3.0732	0.875	0.046	0	Villin-1
Epithelial	LMNA	0	3.03162	0.9	0.058	0	Prelamin-A/C
Epithelial	SLC15A1	0	2.98502	0.768	0.053	0	Solute carrier family 15 member 1	surface	machine learning
Epithelial	ENSCAFG00000006679	0	2.9573	0.431	0.168	0	NA	NA	NA
Epithelial	SLC6A19	0	2.88463	0.739	0.054	0	Sodium-dependent neutral amino acid transporter B(0)AT1	surface	machine learning
Epithelial	SLC5A1	0	2.83484	0.769	0.059	0	Sodium/glucose cotransporter 1	surface	machine learning
Epithelial	TM4SF5	0	2.82377	0.769	0.094	0	Transmembrane 4 L6 family member 5	surface	machine learning
Epithelial	KRT18	0	2.81646	0.698	0.173	0	Keratin, type I cytoskeletal 18
Epithelial	CLDN7	0	2.77466	0.806	0.021	0	Claudin-7	surface	pos. trainingset
Epithelial	TM4SF20	0	2.76231	0.641	0.048	0	Transmembrane 4 L6 family member 20	surface	machine learning
Epithelial	CYP2B6	0	2.74464	0.724	0.027	0	Cytochrome P450 2B6
Epithelial	DSP	0	2.72322	0.769	0.009	0	Desmoplakin
Epithelial	SLC20A1	0	2.71716	0.831	0.255	0	Sodium-dependent phosphate transporter 1		machine learning
Epithelial	PPA1	0	2.66419	0.846	0.24	0	Inorganic pyrophosphatase
Epithelial	EPS8L3	0	2.63968	0.835	0.05	0	Epidermal growth factor receptor kinase substrate 8-like protein 3
Epithelial	MYH14	0	2.63435	0.83	0.035	0	Myosin-14
Epithelial	ISG15	0	2.62072	0.464	0.065	0	Ubiquitin-like protein ISG15
Epithelial	FAM13A	0	2.61119	0.685	0.023	0	Protein FAM13A
Epithelial	CDHR2	0	2.61108	0.82	0.033	0	Cadherin-related family member 2	surface	machine learning
Epithelial	ND4L	0	2.60781	0.906	0.333	0	NA	NA	NA
Epithelial	ENSCAFG00000011854	0	2.56997	0.441	0.035	0	NA	NA	NA
Epithelial	PIGR	0	2.54092	0.647	0.021	0	Polymeric immunoglobulin receptor	surface	machine learning
Epithelial	NUPR1	0	2.52949	0.847	0.076	0	Nuclear protein 1
Epithelial	ENSCAFG00000005431	0	2.52866	0.427	0.033	0	NA	NA	NA
Epithelial	CDH1	0	2.51957	0.736	0.035	0	Cadherin-1	surface	pos. trainingset
Epithelial	LMO7	0	2.51415	0.726	0.008	0	LIM domain only protein 7	nonsurface	machine learning
Epithelial	SYCN	0	2.50675	0.517	0.024	0	Syncollin
Epithelial	ALDOB	0	2.50645	0.673	0.014	0	Fructose-bisphosphate aldolase B
Epithelial	DGAT1	0	2.49114	0.804	0.059	0	Diacylglycerol O-acyltransferase 1	nonsurface	machine learning
Epithelial	MPP1	0	2.47014	0.821	0.109	0	55 kDa erythrocyte membrane protein
Epithelial	PLEC	0	2.44451	0.765	0.037	0	Plectin
Epithelial	SLC26A6	0	2.39619	0.722	0.071	0	Solute carrier family 26 member 6	surface	machine learning
Epithelial	DST	0	2.39602	0.711	0.029	0	Dystonin
Epithelial	RRBP1	0	2.38628	0.911	0.22	0	Ribosome-binding protein 1	nonsurface	machine learning
Epithelial	SULT1A1	0	2.37834	0.719	0.031	0	Sulfotransferase 1A1
Epithelial	SMIM24	0	2.3747	0.712	0.011	0	Small integral membrane protein 24	nonsurface	machine learning
Epithelial	ENSCAFG00000014028	0	2.37138	0.748	0.076	0	NA	NA	NA
Epithelial	MYO7B	0	2.36639	0.788	0.027	0	Unconventional myosin-VIIb
Epithelial	MYO1A	0	2.36534	0.72	0.027	0	Unconventional myosin-Ia
Epithelial	EPCAM	0	2.35009	0.711	0.02	0	Epithelial cell adhesion molecule	surface	pos. trainingset
Epithelial	BPNT1	0	2.34747	0.65	0.041	0	3'(2'),5'-bisphosphate nucleotidase 1
Epithelial	MISP	0	2.34711	0.748	0.022	0	Mitotic interactor and substrate of PLK1
Epithelial	GADD45A	0	2.3123	0.825	0.119	0	Growth arrest and DNA damage-inducible protein GADD45 alpha
Epithelial	ACE2	0	2.29386	0.679	0.024	0	Angiotensin-converting enzyme 2	surface	pos. trainingset
Epithelial	ENPP3	0	2.26737	0.696	0.016	0	Ectonucleotide pyrophosphatase/phosphodiesterase family member 3		machine learning
Epithelial	CGN	0	2.22658	0.717	0.008	0	Cingulin
Epithelial	CLCA4	0	2.22429	0.262	0.01	0	Calcium-activated chloride channel regulator 4	surface	machine learning
Epithelial	UGT1A6	0	2.2052	0.634	0.005	0	UDP-glucuronosyltransferase 1-6	nonsurface	neg. trainingset
Epithelial	PAPSS2	0	2.20515	0.576	0.005	0	Bifunctional 3'-phosphoadenosine 5'-phosphosulfate synthase 2
Epithelial	DPEP1	0	2.20322	0.665	0.012	0	Dipeptidase 1	surface	GPI (UniProt)
Epithelial	CREB3L3	0	2.17202	0.653	0.005	0	Cyclic AMP-responsive element-binding protein 3-like protein 3	nonsurface	neg. trainingset
Epithelial	ENSCAFG00000004837	0	2.17181	0.716	0.019	0	NA	NA	NA
Epithelial	LGALS3	0	2.12446	0.65	0.105	0	Galectin-3
Epithelial	MEP1A	0	2.11694	0.646	0.022	0	Meprin A subunit alpha	surface	machine learning
Epithelial	ID1	0	2.10784	0.569	0.025	0	DNA-binding protein inhibitor ID-1
Epithelial	ENSCAFG00000025332	0	2.08956	0.85	0.317	0	NA	NA	NA
Epithelial	LUZP1	0	2.08837	0.707	0.009	0	Leucine zipper protein 1
Epithelial	ENSCAFG00000015602	0	2.05374	0.591	0.027	0	NA	NA	NA
Epithelial	ATP1B1	0	2.04304	0.68	0.047	0	Sodium/potassium-transporting ATPase subunit beta-1	surface	pos. trainingset
Epithelial	PEPD	0	2.03906	0.767	0.166	0	Xaa-Pro dipeptidase
Epithelial	VEGFA	0	2.03485	0.676	0.046	0	Vascular endothelial growth factor A
Epithelial	KIF21A	0	2.00953	0.666	0.013	0	Kinesin-like protein KIF21A
Epithelial	ANXA4	0	1.99039	0.489	0.057	0	Annexin A4
Epithelial	CALM3	0	1.98791	0.828	0.282	0	NA	NA	NA
Epithelial	KRT14	0	1.98217	0.37	0.025	0	Keratin, type I cytoskeletal 14
Epithelial	SERPINB6	0	1.96837	0.72	0.099	0	Serpin B6
Epithelial	DPP4	0	1.96061	0.554	0.014	0	Dipeptidyl peptidase 4	surface	pos. trainingset
Epithelial	LAP3	0	1.94158	0.688	0.12	0	Cytosol aminopeptidase
Epithelial	TMEM37	0	1.92849	0.655	0.052	0	Voltage-dependent calcium channel gamma-like subunit	surface	machine learning
Epithelial	HBEGF	0	1.91407	0.606	0.026	0	Proheparin-binding EGF-like growth factor	surface	pos. trainingset
Epithelial	PLS1	0	1.91313	0.613	0.054	0	Plastin-1
Epithelial	ALDH1A1	0	1.90779	0.605	0.036	0	Retinal dehydrogenase 1
Epithelial	ST14	0	1.90662	0.583	0.027	0	Suppressor of tumorigenicity 14 protein		machine learning
Epithelial	MFSD2A	0	1.89869	0.647	0.014	0	Sodium-dependent lysophosphatidylcholine symporter 1	surface	machine learning
Epithelial	ATP1A1	0	1.89776	0.741	0.104	0	Sodium/potassium-transporting ATPase subunit alpha-1	surface	pos. trainingset
Epithelial	ITGA6	0	1.88961	0.64	0.029	0	Integrin alpha-6	surface	pos. trainingset
Epithelial	ANXA2	0	1.87969	0.675	0.112	0	Annexin A2
Epithelial	PTPRR	0	1.86824	0.588	0.009	0	Receptor-type tyrosine-protein phosphatase R	surface	machine learning
Epithelial	FAM162A	0	1.85867	0.639	0.179	0	Protein FAM162A		machine learning
Epithelial	SFTPD	0	1.85354	0.475	0.008	0	Pulmonary surfactant-associated protein D
Epithelial	LGALS4	0	1.84312	0.462	0.021	0	Galectin-4
Epithelial	ABCC2	0	1.83231	0.584	0.005	0	Canalicular multispecific organic anion transporter 1	surface	machine learning
Epithelial	SLC4A7	0	1.82588	0.71	0.19	0	Sodium bicarbonate cotransporter 3	surface	pos. trainingset
Epithelial	NR2F6	0	1.82059	0.667	0.042	0	Nuclear receptor subfamily 2 group F member 6
Epithelial	TBX3	0	1.81994	0.564	0.003	0	T-box transcription factor TBX3
Epithelial	MGST1	0	1.81529	0.549	0.041	0	Microsomal glutathione S-transferase 1	nonsurface	neg. trainingset
Epithelial	USH1C	0	1.78214	0.63	0.005	0	Harmonin
Epithelial	AHNAK	0	1.77588	0.543	0.014	0	Neuroblast differentiation-associated protein AHNAK
Epithelial	C30H15orf48	0	1.77519	0.683	0.059	0	NA	NA	NA
Epithelial	KLF6	0	1.77433	0.909	0.546	0	Krueppel-like factor 6
Epithelial	ENPEP	0	1.76555	0.54	0.006	0	Glutamyl aminopeptidase	surface	machine learning
Epithelial	DSC1	0	1.75757	0.542	0.004	0	Desmocollin-1	surface	pos. trainingset
Epithelial	ACSL5	0	1.75484	0.807	0.36	0	Long-chain-fatty-acid--CoA ligase 5	nonsurface	machine learning
Epithelial	SQOR	0	1.7401	0.66	0.07	0	NA	NA	NA
Epithelial	GDA	0	1.73224	0.531	0.011	0	Guanine deaminase
Epithelial	S100A8	0	1.72486	0.584	0.269	0	Protein S100-A8
Epithelial	SLC40A1	0	1.71548	0.431	0.011	0	Solute carrier family 40 member 1	surface	machine learning
Epithelial	ABCG2	0	1.71027	0.586	0.02	0	ATP-binding cassette sub-family G member 2	surface	pos. trainingset
Epithelial	PLCB3	0	1.70555	0.654	0.042	0	1-phosphatidylinositol 4,5-bisphosphate phosphodiesterase beta-3
Epithelial	AOC1	0	1.70469	0.558	0.019	0	Amiloride-sensitive amine oxidase [copper-containing]
Epithelial	PTPRF	0	1.6999	0.606	0.005	0	Receptor-type tyrosine-protein phosphatase F	surface	machine learning
Epithelial	SLC39A4	0	1.69953	0.535	0.01	0	Zinc transporter ZIP4	surface	machine learning
Epithelial	ENSCAFG00000011153	0	1.69558	0.547	0.011	0	NA	NA	NA
Epithelial	P4HB	0	1.68903	0.667	0.093	0	Protein disulfide-isomerase
Epithelial	SPTBN1	0	1.68356	0.598	0.087	0	Spectrin beta chain, non-erythrocytic 1
Epithelial	RNF128	0	1.68253	0.577	0.015	0	E3 ubiquitin-protein ligase RNF128	surface	machine learning
Epithelial	APP	0	1.65181	0.646	0.036	0	Amyloid beta A4 protein	surface	machine learning
Epithelial	DNPEP	0	1.64388	0.653	0.076	0	Aspartyl aminopeptidase
Epithelial	CD55	0	1.63639	0.469	0.008	0	Complement decay-accelerating factor	surface	GPI (UniProt)
Epithelial	LAMA3	0	1.61856	0.39	0.008	0	Laminin subunit alpha-3
Epithelial	KLF3	0	1.61695	0.614	0.029	0	Krueppel-like factor 3
Epithelial	ENSCAFG00000018277	0	1.60635	0.623	0.062	0	NA	NA	NA
Epithelial	ENSCAFG00000008661	0	1.60001	0.592	0.054	0	NA	NA	NA
Epithelial	ANKS4B	0	1.59874	0.599	0.033	0	Ankyrin repeat and SAM domain-containing protein 4B
Epithelial	MAFB	0	1.5943	0.543	0.031	0	Transcription factor MafB
Epithelial	FBP1	0	1.59165	0.475	0.03	0	Fructose-1,6-bisphosphatase 1
Epithelial	EDN3	0	1.56711	0.543	0.011	0	Endothelin-3
Epithelial	ENSCAFG00000014043	0	1.56174	0.376	0.019	0	NA	NA	NA
Epithelial	ARHGAP5	0	1.55982	0.696	0.111	0	Rho GTPase-activating protein 5
Epithelial	CTNNA1	0	1.55142	0.614	0.04	0	Catenin alpha-1
Epithelial	XDH	0	1.54612	0.521	0.009	0	Xanthine dehydrogenase/oxidase
Epithelial	LCT	0	1.53379	0.47	0.004	0	Lactase-phlorizin hydrolase	surface	pos. trainingset
Epithelial	PKP3	0	1.517	0.578	0.01	0	Plakophilin-3
Epithelial	ENSCAFG00000013154	0	1.5168	0.495	0.018	0	NA	NA	NA
Epithelial	SLC28A3	0	1.51644	0.524	0.003	0	Solute carrier family 28 member 3	surface	machine learning
Epithelial	SULT1B1	0	1.51204	0.462	0.015	0	Sulfotransferase family cytosolic 1B member 1
Epithelial	HPGD	0	1.50932	0.49	0.008	0	15-hydroxyprostaglandin dehydrogenase [NAD(+)]
Epithelial	NR3C2	0	1.50563	0.541	0.016	0	Mineralocorticoid receptor
Epithelial	MXD1	0	1.5025	0.548	0.018	0	Max dimerization protein 1
Epithelial	NLRP6	0	1.4981	0.464	0.013	0	NACHT, LRR and PYD domains-containing protein 6	nonsurface	machine learning
Epithelial	FOS	0	1.49604	0.834	0.237	0	Proto-oncogene c-Fos
Epithelial	ENSCAFG00000000641	0	1.49273	0.339	0.025	0	NA	NA	NA
Epithelial	YES1	0	1.49266	0.531	0.012	0	Tyrosine-protein kinase Yes
Epithelial	EPB41L3	0	1.48875	0.515	0.02	0	Band 4.1-like protein 3	nonsurface	machine learning
Epithelial	CTNND1	0	1.47846	0.532	0.008	0	Catenin delta-1
Epithelial	PLEKHN1	0	1.47386	0.475	0.011	0	Pleckstrin homology domain-containing family N member 1
Epithelial	GOT1	0	1.47071	0.656	0.119	0	Aspartate aminotransferase, cytoplasmic
Epithelial	DDX60	0	1.46561	0.403	0.026	0	Probable ATP-dependent RNA helicase DDX60
Epithelial	ERRFI1	0	1.46369	0.413	0.027	0	ERBB receptor feedback inhibitor 1
Epithelial	FLNB	0	1.46229	0.482	0.013	0	Filamin-B
Epithelial	TMPRSS15	0	1.46166	0.369	0.003	0	Enteropeptidase	surface	machine learning
Epithelial	ENSCAFG00000001556	0	1.44918	0.46	0.01	0	NA	NA	NA
Epithelial	CPNE6	0	1.44035	0.56	0.084	0	Copine-6
Epithelial	TOB1	0	1.42406	0.653	0.113	0	Protein Tob1
Epithelial	SPINT2	0	1.42276	0.762	0.25	0	Kunitz-type protease inhibitor 2	surface	machine learning
Epithelial	SREBF1	0	1.42214	0.502	0.033	0	Sterol regulatory element-binding protein 1	nonsurface	machine learning
Epithelial	LIMA1	0	1.42009	0.495	0.014	0	LIM domain and actin-binding protein 1
Epithelial	SGK1	0	1.41792	0.451	0.019	0	Serine/threonine-protein kinase Sgk1
Epithelial	TREH	0	1.41478	0.485	0.004	0	Trehalase	surface	GPI (UniProt)
Epithelial	IGSF23	0	1.41435	0.42	0.011	0	Immunoglobulin superfamily member 23		machine learning
Epithelial	ATF3	0	1.41102	0.475	0.05	0	Cyclic AMP-dependent transcription factor ATF-3
Epithelial	LEAP2	0	1.41036	0.421	0.013	0	Liver-expressed antimicrobial peptide 2
Epithelial	TRPV6	0	1.40711	0.455	0.01	0	Transient receptor potential cation channel subfamily V member 6	surface	pos. trainingset
Epithelial	DUSP1	0	1.39781	0.401	0.027	0	Dual specificity protein phosphatase 1
Epithelial	DNMBP	0	1.38816	0.436	0.007	0	Dynamin-binding protein
Epithelial	LAMC2	0	1.37826	0.32	0.002	0	Laminin subunit gamma-2
Epithelial	POR	0	1.37038	0.583	0.09	0	NADPH--cytochrome P450 reductase	nonsurface	machine learning
Epithelial	KHK	0	1.36911	0.489	0.049	0	Ketohexokinase
Epithelial	SOAT2	0	1.36556	0.513	0.016	0	Sterol O-acyltransferase 2	nonsurface	neg. trainingset
Epithelial	ENSCAFG00000013883	0	1.36213	0.641	0.148	0	NA	NA	NA
Epithelial	CXADR	0	1.35946	0.482	0.003	0	Coxsackievirus and adenovirus receptor	surface	pos. trainingset
Epithelial	ENSCAFG00000013899	0	1.35762	0.502	0.012	0	NA	NA	NA
Epithelial	PPP4R1	0	1.35189	0.581	0.071	0	Serine/threonine-protein phosphatase 4 regulatory subunit 1
Epithelial	CCSER2	0	1.35081	0.593	0.095	0	Serine-rich coiled-coil domain-containing protein 2
Epithelial	CAPN13	0	1.34837	0.458	0.012	0	Calpain-13
Epithelial	ARHGAP32	0	1.34311	0.461	0.012	0	Rho GTPase-activating protein 32
Epithelial	MYO18A	0	1.33785	0.473	0.021	0	Unconventional myosin-XVIIIa
Epithelial	SLC3A1	0	1.33257	0.461	0.009	0	Neutral and basic amino acid transport protein rBAT	surface	machine learning
Epithelial	GIPC2	0	1.33206	0.462	0.006	0	PDZ domain-containing protein GIPC2
Epithelial	ATP8B1	0	1.32908	0.486	0.008	0	Phospholipid-transporting ATPase IC		machine learning
Epithelial	SPINT1	0	1.32846	0.407	0.005	0	Kunitz-type protease inhibitor 1
Epithelial	COBL	0	1.32817	0.463	0.002	0	Protein cordon-bleu
Epithelial	CNDP2	0	1.32659	0.65	0.259	0	Cytosolic non-specific dipeptidase
Epithelial	TMEM94	0	1.32263	0.525	0.047	0	NA	NA	NA
Epithelial	CASZ1	0	1.31982	0.512	0.046	0	Zinc finger protein castor homolog 1
Epithelial	IFRD1	0	1.30545	0.365	0.032	0	Interferon-related developmental regulator 1	nonsurface	machine learning
Epithelial	FHDC1	0	1.3049	0.362	0.001	0	FH2 domain-containing protein 1
Epithelial	TPM4	0	1.29624	0.451	0.034	0	Tropomyosin alpha-4 chain
Epithelial	ENPP2	0	1.28774	0.349	0.008	0	Ectonucleotide pyrophosphatase/phosphodiesterase family member 2
Epithelial	FOSB	0	1.28756	0.524	0.097	0	Protein fosB
Epithelial	ATP2B1	0	1.28345	0.622	0.161	0	Plasma membrane calcium-transporting ATPase 1		machine learning
Epithelial	TMEM150B	0	1.28168	0.391	0.005	0	Transmembrane protein 150B	surface	machine learning
Epithelial	ENSCAFG00000009857	0	1.27079	0.593	0.115	0	NA	NA	NA
Epithelial	HEPH	0	1.26395	0.466	0.004	0	Hephaestin	surface	machine learning
Epithelial	PCSK5	0	1.25765	0.456	0.005	0	Proprotein convertase subtilisin/kexin type 5	surface	machine learning
Epithelial	PDZD3	0	1.25578	0.464	0.011	0	Na(+)/H(+) exchange regulatory cofactor NHE-RF4
Epithelial	ENSCAFG00000002873	0	1.25078	0.366	0.007	0	NA	NA	NA
Epithelial	CTNNB1	0	1.24985	0.654	0.175	0	Catenin beta-1
Epithelial	CD36	0	1.24782	0.358	0.01	0	Platelet glycoprotein 4	surface	machine learning
Epithelial	FAM151A	0	1.24659	0.389	0.005	0	Protein FAM151A	nonsurface	machine learning
Epithelial	SDR16C5	0	1.2419	0.454	0.029	0	Epidermal retinol dehydrogenase 2	nonsurface	neg. trainingset
Epithelial	MICAL2	0	1.24136	0.429	0.013	0	Protein-methionine sulfoxide oxidase MICAL2
Epithelial	KLF4	0	1.23247	0.344	0.001	0	Krueppel-like factor 4
Epithelial	EGR1	0	1.23228	0.393	0.044	0	Early growth response protein 1
Epithelial	PLEKHG6	0	1.22864	0.469	0.009	0	Pleckstrin homology domain-containing family G member 6
Epithelial	PTPRH	0	1.22306	0.385	0.008	0	Receptor-type tyrosine-protein phosphatase H	surface	machine learning
Epithelial	ANKRD11	0	1.22302	0.831	0.377	0	Ankyrin repeat domain-containing protein 11
Epithelial	HERC4	0	1.21702	0.473	0.069	0	Probable E3 ubiquitin-protein ligase HERC4	nonsurface	neg. trainingset
Epithelial	TSPAN8	0	1.2153	0.344	0.023	0	Tetraspanin-8	surface	machine learning
Epithelial	STOM	0	1.20823	0.294	0.035	0	Erythrocyte band 7 integral membrane protein
Epithelial	JUND	0	1.18767	0.467	0.092	0	Transcription factor jun-D
Epithelial	HYI	0	1.1862	0.489	0.055	0	Putative hydroxypyruvate isomerase
Epithelial	ARHGAP17	0	1.1858	0.557	0.072	0	Rho GTPase-activating protein 17
Epithelial	GNG12	0	1.17907	0.381	0.009	0	Guanine nucleotide-binding protein G(I)/G(S)/G(O) subunit gamma-12
Epithelial	TRIB1	0	1.17635	0.508	0.087	0	Tribbles homolog 1
Epithelial	BAZ2B	0	1.17509	0.474	0.034	0	Bromodomain adjacent to zinc finger domain protein 2B
Epithelial	MOGAT2	0	1.1741	0.42	0.01	0	2-acylglycerol O-acyltransferase 2	nonsurface	neg. trainingset
Epithelial	ENSCAFG00000025260	0	1.17095	0.262	0.006	0	NA	NA	NA
Epithelial	OAS1	0	1.17084	0.473	0.078	0	2'-5'-oligoadenylate synthase 1
Epithelial	JUP	0	1.167	0.388	0.018	0	Junction plakoglobin
Epithelial	ONECUT2	0	1.15791	0.391	0.001	0	One cut domain family member 2
Epithelial	SYCP2	0	1.1554	0.412	0.017	0	Synaptonemal complex protein 2
Epithelial	HNF4G	0	1.15473	0.41	0.003	0	Hepatocyte nuclear factor 4-gamma
Epithelial	KLF5	0	1.15195	0.398	0.009	0	Krueppel-like factor 5
Epithelial	PERP	0	1.15038	0.388	0.006	0	p53 apoptosis effector related to PMP-22	nonsurface	machine learning
Epithelial	TCEA3	0	1.14587	0.417	0.013	0	Transcription elongation factor A protein 3
Epithelial	TCF7L2	0	1.14045	0.383	0.007	0	Transcription factor 7-like 2
Epithelial	CYCS	0	1.13701	0.792	0.38	0	Cytochrome c
Epithelial	CDC42EP5	0	1.13564	0.373	0.006	0	Cdc42 effector protein 5
Epithelial	ACTN4	0	1.12973	0.756	0.283	0	Alpha-actinin-4
Epithelial	MAP7	0	1.12038	0.427	0.008	0	Ensconsin
Epithelial	ADA	0	1.11592	0.311	0.018	0	Adenosine deaminase
Epithelial	ENSCAFG00000013713	0	1.11301	0.409	0.019	0	NA	NA	NA
Epithelial	ITPRID2	0	1.11271	0.431	0.048	0	NA	NA	NA
Epithelial	CDH17	0	1.10992	0.423	0.011	0	Cadherin-17	surface	pos. trainingset
Epithelial	GOLT1A	0	1.10896	0.41	0.007	0	Vesicle transport protein GOT1A	nonsurface	neg. trainingset
Epithelial	SLC13A1	0	1.10791	0.385	0.005	0	Solute carrier family 13 member 1	surface	machine learning
Epithelial	TM4SF4	0	1.10392	0.271	0.003	0	Transmembrane 4 L6 family member 4	surface	machine learning
Epithelial	ENSCAFG00000000801	0	1.09357	0.393	0.003	0	NA	NA	NA
Epithelial	NKTR	0	1.08928	0.702	0.259	0	NK-tumor recognition protein
Epithelial	ESPN	0	1.08352	0.418	0.017	0	Espin
Epithelial	OSGIN1	0	1.08296	0.376	0.009	0	Oxidative stress-induced growth inhibitor 1
Epithelial	NET1	0	1.07975	0.402	0.013	0	Neuroepithelial cell-transforming gene 1 protein
Epithelial	SLC25A4	0	1.07848	0.611	0.194	0	ADP/ATP translocase 1	nonsurface	machine learning
Epithelial	ENTPD5	0	1.07532	0.403	0.016	0	Ectonucleoside triphosphate diphosphohydrolase 5
Epithelial	MYO1B	0	1.07447	0.325	0.013	0	Unconventional myosin-Ib
Epithelial	HERC6	0	1.07055	0.399	0.041	0	Probable E3 ubiquitin-protein ligase HERC6	nonsurface	neg. trainingset
Epithelial	DLL4	0	1.06315	0.254	0.003	0	Delta-like protein 4	surface	machine learning
Epithelial	GPRC5A	0	1.05965	0.318	0.005	0	Retinoic acid-induced protein 3	surface	pos. trainingset
Epithelial	SLC4A4	0	1.05941	0.342	0.017	0	Electrogenic sodium bicarbonate cotransporter 1	surface	machine learning
Epithelial	PATJ	0	1.05716	0.406	0.021	0	NA	NA	NA
Epithelial	ALAS1	0	1.05258	0.47	0.097	0	5-aminolevulinate synthase, nonspecific, mitochondrial
Epithelial	S100A14	0	1.0522	0.284	0.007	0	Protein S100-A14
Epithelial	BNIP5	0	1.05137	0.281	0.001	0	NA	NA	NA
Epithelial	NEURL3	0	1.05135	0.309	0.023	0	E3 ubiquitin-protein ligase NEURL3
Epithelial	FAM3B	0	1.05118	0.311	0.01	0	Protein FAM3B
Epithelial	TEP1	0	1.03799	0.429	0.027	0	Telomerase protein component 1
Epithelial	SH3D19	0	1.03643	0.395	0.002	0	SH3 domain-containing protein 19
Epithelial	SLC7A8	0	1.03312	0.336	0.008	0	Large neutral amino acids transporter small subunit 2	nonsurface	machine learning
Epithelial	UGCG	0	1.02934	0.507	0.083	0	Ceramide glucosyltransferase	nonsurface	neg. trainingset
Epithelial	ERBB2	0	1.02826	0.404	0.01	0	Receptor tyrosine-protein kinase erbB-2	surface	pos. trainingset
Epithelial	GPD1L	0	1.0274	0.383	0.006	0	Glycerol-3-phosphate dehydrogenase 1-like protein
Epithelial	RAB17	0	1.02668	0.376	0.005	0	Ras-related protein Rab-17
Epithelial	CDC42BPB	0	1.02488	0.379	0.005	0	Serine/threonine-protein kinase MRCK beta
Epithelial	CAST	0	1.02435	0.482	0.185	0	Calpastatin
Epithelial	TJP2	0	1.02411	0.312	0.017	0	Tight junction protein ZO-2
Epithelial	SH3D21	0	1.0236	0.383	0.008	0	SH3 domain-containing protein 21
Epithelial	ENSCAFG00000002202	0	1.02243	0.458	0.078	0	NA	NA	NA
Epithelial	MUTYH	0	1.02228	0.578	0.168	0	A/G-specific adenine DNA glycosylase
Epithelial	KALRN	0	1.01786	0.38	0.006	0	Kalirin
Epithelial	TMEM184A	0	1.01195	0.387	0.005	0	Transmembrane protein 184A	surface	machine learning
Epithelial	ADH4	0	1.01123	0.328	0.013	0	Alcohol dehydrogenase 4
Epithelial	SELENBP1	0	1.00765	0.354	0.013	0	Selenium-binding protein 1
Epithelial	FAM184A	0	1.00669	0.345	0.015	0	Protein FAM184A
Epithelial	SEPTIN4	0	1.00361	0.34	0.01	0	NA	NA	NA
Epithelial	ENSCAFG00000018651	0	1.00321	0.448	0.092	0	NA	NA	NA
Epithelial	INSIG1	0	1.00295	0.326	0.031	0	Insulin-induced gene 1 protein	nonsurface	neg. trainingset
Epithelial	ENSCAFG00000004676	0	1.00081	0.354	0.004	0	NA	NA	NA
Epithelial	HDGF	0	1.00009	0.556	0.124	0	Hepatoma-derived growth factor
Epithelial	NEU1	0	0.997629	0.409	0.058	0	Sialidase-1
Epithelial	ACADVL	0	0.994459	0.667	0.226	0	Very long-chain specific acyl-CoA dehydrogenase, mitochondrial
Epithelial	MXI1	0	0.991172	0.361	0.015	0	Max-interacting protein 1
Epithelial	ANKRD9	0	0.990639	0.383	0.039	0	Ankyrin repeat domain-containing protein 9
Epithelial	ARHGEF5	0	0.98671	0.335	0.005	0	Rho guanine nucleotide exchange factor 5
Epithelial	CTTN	0	0.984601	0.387	0.008	0	Src substrate cortactin
Epithelial	DSG2	0	0.981844	0.335	0.009	0	Desmoglein-2	surface	pos. trainingset
Epithelial	GADD45G	0	0.98068	0.434	0.125	0	Growth arrest and DNA damage-inducible protein GADD45 gamma
Epithelial	TRPM6	0	0.980597	0.339	0.001	0	Transient receptor potential cation channel subfamily M member 6	nonsurface	machine learning
Epithelial	SELENOP	0	0.980554	0.309	0.007	0	NA	NA	NA
Epithelial	ENSCAFG00000023531	0	0.975493	0.511	0.106	0	NA	NA	NA
Epithelial	MOGAT3	0	0.972117	0.367	0.006	0	2-acylglycerol O-acyltransferase 3	nonsurface	neg. trainingset
Epithelial	TMC5	0	0.969862	0.35	0.003	0	Transmembrane channel-like protein 5		machine learning
Epithelial	DYNC2I1	0	0.96918	0.362	0.018	0	NA	NA	NA
Epithelial	MDH1	0	0.965647	0.722	0.426	0	Malate dehydrogenase, cytoplasmic
Epithelial	FAM234A	0	0.964699	0.383	0.016	0	NA	NA	NA
Epithelial	CLCN2	0	0.963949	0.349	0.004	0	Chloride channel protein 2	nonsurface	machine learning
Epithelial	ANK3	0	0.963847	0.338	0.002	0	Ankyrin-3
Epithelial	ENSCAFG00000019335	0	0.962448	0.344	0.006	0	NA	NA	NA
Epithelial	SLC9A3R1	0	0.960834	0.386	0.027	0	Na(+)/H(+) exchange regulatory cofactor NHE-RF1
Epithelial	SLC7A9	0	0.956931	0.352	0.007	0	b(0,+)-type amino acid transporter 1	surface	machine learning
Epithelial	ETS2	0	0.95465	0.42	0.036	0	Protein C-ets-2
Epithelial	ATL2	0	0.949111	0.411	0.043	0	Atlastin-2	nonsurface	neg. trainingset
Epithelial	RSRP1	0	0.948993	0.596	0.169	0	Arginine/serine-rich protein 1
Epithelial	IDH1	0	0.948021	0.35	0.012	0	Isocitrate dehydrogenase [NADP] cytoplasmic
Epithelial	ILVBL	0	0.947644	0.535	0.116	0	Acetolactate synthase-like protein
Epithelial	CYP27A1	0	0.946614	0.337	0.012	0	Sterol 26-hydroxylase, mitochondrial
Epithelial	PARP14	0	0.945012	0.372	0.031	0	Poly [ADP-ribose] polymerase 14
Epithelial	GSTP1	0	0.94501	0.619	0.382	0	Glutathione S-transferase P
Epithelial	TMEM120A	0	0.944618	0.46	0.073	0	Transmembrane protein 120A	nonsurface	machine learning
Epithelial	GOLGA4	0	0.94258	0.733	0.366	0	Golgin subfamily A member 4
Epithelial	NECTIN2	0	0.937926	0.37	0.018	0	NA	NA	NA
Epithelial	ENSCAFG00000042945	0	0.937841	0.44	0.064	0	NA	NA	NA
Epithelial	MYO1E	0	0.936404	0.318	0.007	0	Unconventional myosin-Ie
Epithelial	TSC22D2	0	0.93556	0.295	0.036	0	TSC22 domain family protein 2
Epithelial	AGPAT2	0	0.930723	0.482	0.107	0	1-acyl-sn-glycerol-3-phosphate acyltransferase beta	nonsurface	machine learning
Epithelial	CEACAM18	0	0.927348	0.298	0.001	0	Carcinoembryonic antigen-related cell adhesion molecule 18
Epithelial	ACSF2	0	0.925733	0.363	0.022	0	Acyl-CoA synthetase family member 2, mitochondrial		machine learning
Epithelial	SLC26A2	0	0.925136	0.297	0.011	0	Sulfate transporter	surface	machine learning
Epithelial	RALGPS2	0	0.923307	0.368	0.031	0	Ras-specific guanine nucleotide-releasing factor RalGPS2
Epithelial	COL17A1	0	0.918862	0.311	0.001	0	Collagen alpha-1(XVII) chain	nonsurface	machine learning
Epithelial	VMP1	0	0.917513	0.537	0.137	0	Vacuole membrane protein 1	nonsurface	machine learning
Epithelial	CYSTM1	0	0.913305	0.531	0.207	0	Cysteine-rich and transmembrane domain-containing protein 1
Epithelial	PARD3B	0	0.912033	0.299	0.002	0	Partitioning defective 3 homolog B
Epithelial	SBNO2	0	0.909627	0.474	0.097	0	Protein strawberry notch homolog 2
Epithelial	ENSCAFG00000031852	0	0.901598	0.357	0.073	0	NA	NA	NA
Epithelial	HKDC1	0	0.897908	0.313	0.001	0	Putative hexokinase HKDC1
Epithelial	ADIPOR2	0	0.896377	0.406	0.041	0	Adiponectin receptor protein 2	surface	machine learning
Epithelial	PMEPA1	0	0.889458	0.288	0.034	0	Protein TMEPAI	surface	machine learning
Epithelial	KIAA1217	0	0.889267	0.305	0.004	0	Sickle tail protein homolog
Epithelial	TPM1	0	0.888583	0.28	0.018	0	Tropomyosin alpha-1 chain
Epithelial	EPHA2	0	0.885244	0.279	0.004	0	Ephrin type-A receptor 2	surface	pos. trainingset
Epithelial	PPARG	0	0.885008	0.329	0.012	0	Peroxisome proliferator-activated receptor gamma
Epithelial	TMEM54	0	0.880341	0.308	0.009	0	Transmembrane protein 54		machine learning
Epithelial	ACACB	0	0.879996	0.319	0.005	0	Acetyl-CoA carboxylase 2
Epithelial	CLMN	0	0.878904	0.312	0.006	0	Calmin	nonsurface	machine learning
Epithelial	ENSCAFG00000013746	0	0.877573	0.344	0.031	0	NA	NA	NA
Epithelial	SLC39A14	0	0.876029	0.351	0.021	0	Zinc transporter ZIP14	surface	pos. trainingset
Epithelial	FOLH1	0	0.873743	0.32	0.007	0	Glutamate carboxypeptidase 2	surface	machine learning
Epithelial	SEMA4B	0	0.871311	0.348	0.012	0	Semaphorin-4B	surface	machine learning
Epithelial	MAOB	0	0.869811	0.263	0.007	0	Amine oxidase [flavin-containing] B	nonsurface	neg. trainingset
Epithelial	ERBB3	0	0.868891	0.315	0.005	0	Receptor tyrosine-protein kinase erbB-3	surface	pos. trainingset
Epithelial	CCHCR1	0	0.862301	0.338	0.064	0	Coiled-coil alpha-helical rod protein 1
Epithelial	NHSL1	0	0.861187	0.294	0.001	0	NHS-like protein 1
Epithelial	CD2AP	0	0.856878	0.422	0.081	0	CD2-associated protein
Epithelial	BTBD8	0	0.855903	0.34	0.024	0	BTB/POZ domain-containing protein 8
Epithelial	MGAM2	0	0.849783	0.26	0.001	0	NA	NA	NA
Epithelial	PIK3C2A	0	0.845723	0.354	0.033	0	Phosphatidylinositol 4-phosphate 3-kinase C2 domain-containing subunit alpha
Epithelial	PRSS8	0	0.844684	0.319	0.007	0	Prostasin	surface	pos. trainingset
Epithelial	HADHA	0	0.841099	0.525	0.162	0	Trifunctional enzyme subunit alpha, mitochondrial
Epithelial	TRIM36	0	0.838176	0.375	0.057	0	E3 ubiquitin-protein ligase TRIM36
Epithelial	VDR	0	0.832246	0.343	0.017	0	Vitamin D3 receptor
Epithelial	TDRD7	0	0.822654	0.341	0.019	0	Tudor domain-containing protein 7
Epithelial	ENSCAFG00000010596	0	0.821908	0.291	0.034	0	NA	NA	NA
Epithelial	EPS8L2	0	0.820294	0.29	0.002	0	Epidermal growth factor receptor kinase substrate 8-like protein 2
Epithelial	ZFP36	0	0.819793	0.468	0.124	0	Tristetraprolin
Epithelial	ARHGAP18	0	0.815878	0.377	0.063	0	Rho GTPase-activating protein 18
Epithelial	DGKQ	0	0.814977	0.418	0.075	0	Diacylglycerol kinase theta
Epithelial	ABCC5	0	0.814135	0.268	0.017	0	Multidrug resistance-associated protein 5	surface	machine learning
Epithelial	CCL25	0	0.811255	0.281	0.002	0	C-C motif chemokine 25
Epithelial	EPS8	0	0.809236	0.294	0.003	0	Epidermal growth factor receptor kinase substrate 8
Epithelial	CA9	0	0.808234	0.283	0.005	0	Carbonic anhydrase 9		machine learning
Epithelial	KIF1C	0	0.805936	0.392	0.051	0	Kinesin-like protein KIF1C
Epithelial	MGAM	0	0.798112	0.273	0.002	0	Maltase-glucoamylase, intestinal		machine learning
Epithelial	ITGB4	0	0.796623	0.271	0.001	0	Integrin beta-4	surface	pos. trainingset
Epithelial	MGAT4B	0	0.793424	0.48	0.125	0	Alpha-1,3-mannosyl-glycoprotein 4-beta-N-acetylglucosaminyltransferase B	nonsurface	machine learning
Epithelial	PCK2	0	0.789255	0.325	0.024	0	Phosphoenolpyruvate carboxykinase [GTP], mitochondrial
Epithelial	MYO6	0	0.786458	0.415	0.077	0	Unconventional myosin-VI
Epithelial	VPS13D	0	0.784087	0.499	0.146	0	Vacuolar protein sorting-associated protein 13D
Epithelial	OSBPL1A	0	0.77902	0.307	0.018	0	Oxysterol-binding protein-related protein 1
Epithelial	CEP350	0	0.778438	0.684	0.293	0	Centrosome-associated protein 350
Epithelial	IQGAP2	0	0.773197	0.541	0.163	0	Ras GTPase-activating-like protein IQGAP2
Epithelial	PGM2	0	0.767172	0.416	0.059	0	Phosphoglucomutase-2
Epithelial	CLCN3	0	0.765297	0.427	0.079	0	H(+)/Cl(-) exchange transporter 3		machine learning
Epithelial	FAM114A1	0	0.764687	0.316	0.021	0	Protein NOXP20
Epithelial	PLD1	0	0.764065	0.284	0.005	0	Phospholipase D1
Epithelial	ME2	0	0.756091	0.359	0.055	0	NAD-dependent malic enzyme, mitochondrial
Epithelial	ETNK1	0	0.754891	0.284	0.03	0	Ethanolamine kinase 1		machine learning
Epithelial	PDCD6IP	0	0.750701	0.463	0.11	0	Programmed cell death 6-interacting protein
Epithelial	C18H11orf24	0	0.749736	0.314	0.02	0	NA	NA	NA
Epithelial	ERICH4	0	0.749165	0.281	0.015	0	Glutamate-rich protein 4
Epithelial	PITPNA	0	0.747692	0.387	0.076	0	Phosphatidylinositol transfer protein alpha isoform
Epithelial	DQX1	0	0.746679	0.293	0.007	0	ATP-dependent RNA helicase DQX1
Epithelial	FLVCR2	0	0.745922	0.275	0.007	0	Feline leukemia virus subgroup C receptor-related protein 2	surface	pos. trainingset
Epithelial	MICALL2	0	0.743757	0.298	0.005	0	MICAL-like protein 2
Epithelial	PLCD1	0	0.742729	0.299	0.015	0	1-phosphatidylinositol 4,5-bisphosphate phosphodiesterase delta-1
Epithelial	ABCB1	0	0.738052	0.655	0.39	0	Multidrug resistance protein 1	surface	pos. trainingset
Epithelial	SKIL	0	0.737777	0.561	0.219	0	Ski-like protein
Epithelial	CALML4	0	0.734961	0.283	0.03	0	Calmodulin-like protein 4
Epithelial	SLC25A39	0	0.731868	0.46	0.127	0	Solute carrier family 25 member 39	nonsurface	neg. trainingset
Epithelial	PLPP1	0	0.731557	0.669	0.36	0	NA	NA	NA
Epithelial	ENSCAFG00000006545	0	0.728883	0.801	0.545	0	NA	NA	NA
Epithelial	GOLGB1	0	0.72741	0.656	0.343	0	Golgin subfamily B member 1	nonsurface	neg. trainingset
Epithelial	ANO9	0	0.7233	0.262	0.006	0	Anoctamin-9	surface	pos. trainingset
Epithelial	BCAR3	0	0.720633	0.277	0.008	0	Breast cancer anti-estrogen resistance protein 3
Epithelial	EPB41L4B	0	0.720503	0.278	0.004	0	Band 4.1-like protein 4B
Epithelial	BTG2	0	0.717668	0.38	0.119	0	Protein BTG2
Epithelial	NR1I3	0	0.713665	0.283	0.004	0	Nuclear receptor subfamily 1 group I member 3
Epithelial	ACOX1	0	0.710459	0.429	0.112	0	Peroxisomal acyl-coenzyme A oxidase 1
Epithelial	EPHA1	0	0.709534	0.278	0.004	0	Ephrin type-A receptor 1	surface	pos. trainingset
Epithelial	UBA7	0	0.707814	0.323	0.04	0	Ubiquitin-like modifier-activating enzyme 7	nonsurface	machine learning
Epithelial	MAP4K4	0	0.703704	0.381	0.093	0	Mitogen-activated protein kinase kinase kinase kinase 4
Epithelial	RNASEL	0	0.694917	0.331	0.045	0	2-5A-dependent ribonuclease
Epithelial	PFKP	0	0.693304	0.495	0.14	0	ATP-dependent 6-phosphofructokinase, platelet type
Epithelial	LMTK2	0	0.692351	0.33	0.057	0	Serine/threonine-protein kinase LMTK2	nonsurface	machine learning
Epithelial	ACAA1	0	0.690773	0.593	0.262	0	3-ketoacyl-CoA thiolase, peroxisomal	nonsurface	machine learning
Epithelial	HIPK2	0	0.690526	0.527	0.174	0	Homeodomain-interacting protein kinase 2
Epithelial	AFDN	0	0.690251	0.311	0.034	0	NA	NA	NA
Epithelial	ENSCAFG00000014444	0	0.68711	0.45	0.182	0	NA	NA	NA
Epithelial	ENSCAFG00000029004	0	0.686008	0.344	0.098	0	NA	NA	NA
Epithelial	SRPK2	0	0.684497	0.611	0.296	0	SRSF protein kinase 2
Epithelial	TKFC	0	0.681751	0.266	0.03	0	NA	NA	NA
Epithelial	EHD1	0	0.680305	0.43	0.112	0	EH domain-containing protein 1
Epithelial	PNP	0	0.679956	0.342	0.059	0	Purine nucleoside phosphorylase
Epithelial	TFG	0	0.675783	0.342	0.057	0	Protein TFG
Epithelial	B4GALT5	0	0.675057	0.274	0.015	0	Beta-1,4-galactosyltransferase 5	nonsurface	machine learning
Epithelial	DUSP16	0	0.67471	0.271	0.022	0	Dual specificity protein phosphatase 16
Epithelial	GLTPD2	0	0.673058	0.262	0.002	0	Glycolipid transfer protein domain-containing protein 2
Epithelial	SLC9A1	0	0.671677	0.326	0.047	0	Sodium/hydrogen exchanger 1	surface	pos. trainingset
Epithelial	P4HA2	0	0.670116	0.36	0.055	0	Prolyl 4-hydroxylase subunit alpha-2
Epithelial	ARHGAP26	0	0.668982	0.271	0.024	0	Rho GTPase-activating protein 26	nonsurface	machine learning
Epithelial	ANKRD22	0	0.667586	0.262	0.013	0	Ankyrin repeat domain-containing protein 22		machine learning
Epithelial	CMAS	0	0.667131	0.36	0.071	0	N-acylneuraminate cytidylyltransferase
Epithelial	DPYD	0	0.664609	0.294	0.015	0	Dihydropyrimidine dehydrogenase [NADP(+)]
Epithelial	SLC22A4	0	0.662836	0.283	0.031	0	Solute carrier family 22 member 4	surface	machine learning
Epithelial	CYP2J2	0	0.662044	0.254	0.004	0	Cytochrome P450 2J2
Epithelial	TBC1D8	0	0.660025	0.32	0.047	0	TBC1 domain family member 8
Epithelial	NFE2L2	0	0.658685	0.351	0.06	0	Nuclear factor erythroid 2-related factor 2
Epithelial	RBM47	0	0.6583	0.258	0.01	0	RNA-binding protein 47
Epithelial	TTC3	0	0.655756	0.56	0.234	0	E3 ubiquitin-protein ligase TTC3	nonsurface	neg. trainingset
Epithelial	ADCK5	0	0.655004	0.326	0.042	0	Uncharacterized aarF domain-containing protein kinase 5	nonsurface	machine learning
Epithelial	CORO2A	0	0.654075	0.254	0.009	0	Coronin-2A
Epithelial	SPAG9	0	0.647844	0.426	0.118	0	C-Jun-amino-terminal kinase-interacting protein 4
Epithelial	ARHGAP21	0	0.646328	0.259	0.021	0	Rho GTPase-activating protein 21
Epithelial	ABHD2	0	0.645364	0.262	0.027	0	Abhydrolase domain-containing protein 2	nonsurface	machine learning
Epithelial	CCDC34	0	0.644632	0.272	0.032	0	Coiled-coil domain-containing protein 34
Epithelial	APEH	0	0.643407	0.367	0.065	0	Acylamino-acid-releasing enzyme	nonsurface	machine learning
Epithelial	SEC23A	0	0.642348	0.275	0.016	0	Protein transport protein Sec23A
Epithelial	PEAK1	0	0.640545	0.253	0.017	0	Pseudopodium-enriched atypical kinase 1
Epithelial	KLC4	0	0.639855	0.322	0.038	0	Kinesin light chain 4
Epithelial	PLEKHG2	0	0.639509	0.27	0.024	0	Pleckstrin homology domain-containing family G member 2
Epithelial	ZNF326	0	0.635792	0.414	0.107	0	DBIRD complex subunit ZNF326
Epithelial	BHLHE40	0	0.628363	0.281	0.05	0	Class E basic helix-loop-helix protein 40
Epithelial	EHBP1L1	0	0.628057	0.271	0.042	0	EH domain-binding protein 1-like protein 1
Epithelial	LPIN2	0	0.623003	0.562	0.256	0	Phosphatidate phosphatase LPIN2
Epithelial	TBC1D9	0	0.617502	0.269	0.023	0	TBC1 domain family member 9
Epithelial	FGD4	0	0.613628	0.325	0.048	0	FYVE, RhoGEF and PH domain-containing protein 4
Epithelial	ABHD1	0	0.603989	0.261	0.025	0	Abhydrolase domain-containing protein 1	nonsurface	machine learning
Epithelial	TENT4B	0	0.602773	0.375	0.085	0	NA	NA	NA
Epithelial	AAMDC	0	0.602193	0.46	0.153	0	Mth938 domain-containing protein
Epithelial	MAPK6	0	0.601657	0.303	0.056	0	Mitogen-activated protein kinase 6
Epithelial	DNAJB1	0	0.597916	0.366	0.112	0	DnaJ homolog subfamily B member 1
Epithelial	CRYBG1	0	0.596899	0.367	0.072	0	NA	NA	NA
Epithelial	TSC22D1	0	0.594227	0.257	0.041	0	TSC22 domain family protein 1
Epithelial	SPECC1	0	0.592613	0.265	0.039	0	Cytospin-B
Epithelial	ATG2A	0	0.591872	0.308	0.057	0	Autophagy-related protein 2 homolog A
Epithelial	AIFM2	0	0.591166	0.278	0.04	0	Apoptosis-inducing factor 2
Epithelial	SEC61A1	0	0.590085	0.492	0.185	0	Protein transport protein Sec61 subunit alpha isoform 1	nonsurface	neg. trainingset
Epithelial	SNX9	0	0.58194	0.274	0.036	0	Sorting nexin-9
Epithelial	JMJD1C	0	0.581234	0.626	0.309	0	Probable JmjC domain-containing histone demethylation protein 2C
Epithelial	ATRN	0	0.57705	0.254	0.027	0	Attractin	surface	pos. trainingset
Epithelial	EIF6	0	0.575168	0.576	0.289	0	Eukaryotic translation initiation factor 6
Epithelial	EXT1	0	0.567458	0.25	0.025	0	Exostosin-1	nonsurface	neg. trainingset
Epithelial	NBEAL1	0	0.567325	0.274	0.062	0	Neurobeachin-like protein 1
Epithelial	APBA3	0	0.563474	0.257	0.033	0	Amyloid beta A4 precursor protein-binding family A member 3
Epithelial	CS	0	0.561017	0.346	0.087	0	Citrate synthase, mitochondrial	nonsurface	neg. trainingset
Epithelial	ENSCAFG00000006927	0	0.559244	0.313	0.049	0	NA	NA	NA
Epithelial	NADSYN1	0	0.555906	0.278	0.037	0	Glutamine-dependent NAD(+) synthetase
Epithelial	HMOX1	0	0.54808	0.339	0.039	0	Heme oxygenase 1	nonsurface	machine learning
Epithelial	RAB11FIP1	0	0.547423	0.347	0.078	0	Rab11 family-interacting protein 1
Epithelial	ACADM	0	0.546511	0.325	0.091	0	Medium-chain specific acyl-CoA dehydrogenase, mitochondrial
Epithelial	ZNF407	0	0.543551	0.302	0.081	0	Zinc finger protein 407
Epithelial	SAR1A	0	0.536993	0.311	0.102	0	GTP-binding protein SAR1a
Epithelial	LPGAT1	0	0.536557	0.406	0.115	0	Acyl-CoA:lysophosphatidylglycerol acyltransferase 1	nonsurface	neg. trainingset
Epithelial	SEC24C	0	0.534058	0.363	0.088	0	Protein transport protein Sec24C
Epithelial	DLST	0	0.531932	0.258	0.03	0	Dihydrolipoyllysine-residue succinyltransferase component of 2-oxoglutarate dehydrogenase complex, mitochondrial
Epithelial	KIAA0319L	0	0.529632	0.254	0.025	0	Dyslexia-associated protein KIAA0319-like protein		machine learning
Epithelial	LGALS8	0	0.528067	0.531	0.211	0	Galectin-8
Epithelial	SPTAN1	0	0.526855	0.448	0.175	0	Spectrin alpha chain, non-erythrocytic 1
Epithelial	SNRK	0	0.523961	0.421	0.165	0	SNF-related serine/threonine-protein kinase
Epithelial	CPT1A	0	0.522306	0.371	0.116	0	Carnitine O-palmitoyltransferase 1, liver isoform	nonsurface	neg. trainingset
Epithelial	NUMB	0	0.521923	0.294	0.048	0	Protein numb homolog
Epithelial	KRTCAP3	0	0.516828	0.28	0.055	0	Keratinocyte-associated protein 3		machine learning
Epithelial	ENSCAFG00000016095	0	0.514477	0.363	0.162	0	NA	NA	NA
Epithelial	SEC31A	0	0.50994	0.397	0.114	0	Protein transport protein Sec31A
Epithelial	AK2	0	0.508776	0.326	0.085	0	Adenylate kinase 2, mitochondrial
Epithelial	TTC38	0	0.505459	0.298	0.062	0	Tetratricopeptide repeat protein 38
Epithelial	TMED4	0	0.504791	0.398	0.135	0	Transmembrane emp24 domain-containing protein 4	nonsurface	machine learning
Epithelial	LARP1B	0	0.501262	0.252	0.04	0	La-related protein 1B
Epithelial	ENSCAFG00000013515	0	0.498618	0.666	0.326	0	NA	NA	NA
Epithelial	SPNS1	0	0.496747	0.312	0.063	0	Protein spinster homolog 1	nonsurface	neg. trainingset
Epithelial	PTGFRN	0	0.492924	0.262	0.037	0	Prostaglandin F2 receptor negative regulator	surface	machine learning
Epithelial	LETM1	0	0.491737	0.268	0.041	0	LETM1 and EF-hand domain-containing protein 1, mitochondrial	nonsurface	neg. trainingset
Epithelial	TPI1	0	0.490412	0.822	0.635	0	Triosephosphate isomerase
Epithelial	ARF4	0	0.489101	0.396	0.145	0	ADP-ribosylation factor 4
Epithelial	SLMAP	0	0.485111	0.308	0.092	0	Sarcolemmal membrane-associated protein	nonsurface	machine learning
Epithelial	PRKAG2	0	0.484318	0.366	0.116	0	5'-AMP-activated protein kinase subunit gamma-2
Epithelial	RRAS	0	0.482579	0.284	0.055	0	Ras-related protein R-Ras
Epithelial	GLS	0	0.480079	0.397	0.137	0	Glutaminase kidney isoform, mitochondrial
Epithelial	GSDMD	0	0.476789	0.531	0.247	0	Gasdermin-D
Epithelial	IL6ST	0	0.476693	0.343	0.116	0	Interleukin-6 receptor subunit beta	surface	pos. trainingset
Epithelial	SOS1	0	0.476515	0.354	0.09	0	Son of sevenless homolog 1
Epithelial	MPP5	0	0.476348	0.258	0.04	0	MAGUK p55 subfamily member 5
Epithelial	ENSCAFG00000041140	0	0.475116	0.337	0.118	0	NA	NA	NA
Epithelial	N4BP1	0	0.469829	0.307	0.082	0	NEDD4-binding protein 1
Epithelial	ZMYM5	0	0.469825	0.281	0.052	0	Zinc finger MYM-type protein 5
Epithelial	AHCYL2	0	0.468589	0.281	0.059	0	Putative adenosylhomocysteinase 3
Epithelial	OAZ2	0	0.468327	0.305	0.081	0	Ornithine decarboxylase antizyme 2
Epithelial	SCO2	0	0.463605	0.251	0.04	0	Protein SCO2 homolog, mitochondrial	nonsurface	neg. trainingset
Epithelial	ROCK2	0	0.462284	0.303	0.103	0	Rho-associated protein kinase 2
Epithelial	TRAFD1	0	0.461583	0.318	0.101	0	TRAF-type zinc finger domain-containing protein 1
Epithelial	KIF13B	0	0.458892	0.264	0.07	0	Kinesin-like protein KIF13B
Epithelial	TRIM25	0	0.44846	0.365	0.137	0	E3 ubiquitin/ISG15 ligase TRIM25
Epithelial	ENSCAFG00000011993	0	0.446231	0.563	0.252	0	NA	NA	NA
Epithelial	DDHD2	0	0.440332	0.25	0.049	0	Phospholipase DDHD2
Epithelial	NCOA4	0	0.429103	0.393	0.127	0	Nuclear receptor coactivator 4
Epithelial	DIAPH2	0	0.428264	0.464	0.185	0	Protein diaphanous homolog 2
Epithelial	HDLBP	0	0.423245	0.502	0.218	0	Vigilin
Epithelial	PNPLA6	0	0.419825	0.316	0.081	0	Neuropathy target esterase		machine learning
Epithelial	PPP1R15A	0	0.418128	0.44	0.168	0	Protein phosphatase 1 regulatory subunit 15A
Epithelial	VDAC1	0	0.415826	0.419	0.185	0	Voltage-dependent anion-selective channel protein 1
Epithelial	ITGB1	0	0.415149	0.325	0.112	0	Integrin beta-1	surface	pos. trainingset
Epithelial	CHMP4B	0	0.410191	0.278	0.066	0	Charged multivesicular body protein 4b
Epithelial	NUCB1	0	0.407051	0.325	0.093	0	Nucleobindin-1
Epithelial	MAX	0	0.396411	0.42	0.165	0	Protein max
Epithelial	CALCOCO2	0	0.395402	0.653	0.374	0	Calcium-binding and coiled-coil domain-containing protein 2
Epithelial	UGDH	0	0.394215	0.252	0.061	0	UDP-glucose 6-dehydrogenase
Epithelial	KCNH7	0	0.392307	0.317	0.115	0	Potassium voltage-gated channel subfamily H member 7	nonsurface	machine learning
Epithelial	GMPPA	0	0.390798	0.315	0.107	0	Mannose-1-phosphate guanyltransferase alpha
Epithelial	ASPSCR1	0	0.389929	0.399	0.148	0	Tether containing UBX domain for GLUT4
Epithelial	CSNK1G3	0	0.389726	0.297	0.093	0	Casein kinase I isoform gamma-3
Epithelial	TMC4	0	0.389544	0.384	0.105	0	Transmembrane channel-like protein 4	nonsurface	machine learning
Epithelial	ARSA	0	0.388291	0.278	0.083	0	Arylsulfatase A
Epithelial	LXN	0	0.384549	0.284	0.067	0	Latexin
Epithelial	MVP	0	0.38403	0.454	0.19	0	Major vault protein
Epithelial	TES	0	0.363666	0.328	0.105	0	Testin
Epithelial	NUDT5	0	0.363534	0.258	0.077	0	ADP-sugar pyrophosphatase
Epithelial	APC	0	0.36187	0.428	0.181	0	Adenomatous polyposis coli protein
Epithelial	MED13	0	0.357171	0.399	0.17	0	Mediator of RNA polymerase II transcription subunit 13
Epithelial	PRPSAP1	0	0.356201	0.326	0.112	0	Phosphoribosyl pyrophosphate synthase-associated protein 1
Epithelial	PCF11	0	0.351807	0.331	0.124	0	Pre-mRNA cleavage complex 2 protein Pcf11
Epithelial	KDM6B	0	0.346987	0.394	0.134	0	Lysine-specific demethylase 6B
Epithelial	CTSZ	0	0.343835	0.316	0.107	0	Cathepsin Z
Epithelial	EEA1	0	0.343147	0.507	0.235	0	Early endosome antigen 1
Epithelial	ZBTB7A	0	0.342888	0.459	0.2	0	Zinc finger and BTB domain-containing protein 7A
Epithelial	CLK3	0	0.340038	0.298	0.098	0	Dual specificity protein kinase CLK3
Epithelial	GUSB	0	0.331926	0.392	0.181	0	Beta-glucuronidase
Epithelial	MOV10	0	0.331376	0.321	0.109	0	Putative helicase MOV-10
Epithelial	PSTPIP2	0	0.324502	0.309	0.085	0	Proline-serine-threonine phosphatase-interacting protein 2
Epithelial	FUCA1	0	0.317669	0.523	0.252	0	Tissue alpha-L-fucosidase
Epithelial	MAP4	0	0.317644	0.265	0.086	0	Microtubule-associated protein 4
Epithelial	ARRDC1	0	0.317264	0.334	0.127	0	Arrestin domain-containing protein 1
Epithelial	ZC3HAV1	0	0.309516	0.261	0.089	0	Zinc finger CCCH-type antiviral protein 1
Epithelial	CCNL1	0	0.299008	0.36	0.144	0	Cyclin-L1
Epithelial	GALNT12	0	0.29562	0.324	0.124	0	Polypeptide N-acetylgalactosaminyltransferase 12	nonsurface	neg. trainingset
Epithelial	PPP6R3	0	0.285438	0.26	0.082	0	Serine/threonine-protein phosphatase 6 regulatory subunit 3
Epithelial	RGS2	0	0.283226	0.34	0.073	0	Regulator of G-protein signaling 2
Epithelial	SNX13	0	0.278328	0.252	0.075	0	Sorting nexin-13	nonsurface	machine learning
Epithelial	AAK1	0	0.268648	0.256	0.096	0	AP2-associated protein kinase 1
Epithelial	COPG1	0	0.267735	0.259	0.091	0	Coatomer subunit gamma-1
Epithelial	ENSCAFG00000010867	0	0.267613	0.25	0.088	0	NA	NA	NA
Epithelial	ENSCAFG00000029414	0	0.26733	0.28	0.089	0	NA	NA	NA
Epithelial	TUBB4B	9.28991e-299	0.382562	0.364	0.169	1.44291e-294	Tubulin beta-4B chain
Epithelial	TSPAN3	2.22225e-295	0.260142	0.505	0.264	3.4516e-291	Tetraspanin-3	surface	machine learning
Epithelial	MCL1	2.34969e-295	0.316626	0.681	0.398	3.64954e-291	Induced myeloid leukemia cell differentiation protein Mcl-1	nonsurface	machine learning
Epithelial	GSN	3.76815e-293	0.363461	0.371	0.171	5.85269e-289	Gelsolin
Epithelial	DEGS1	1.04042e-287	0.503109	0.427	0.225	1.61598e-283	Sphingolipid delta(4)-desaturase DES1	nonsurface	machine learning
Epithelial	PLEKHA1	2.45324e-283	0.322633	0.604	0.334	3.81037e-279	Pleckstrin homology domain-containing family A member 1
Epithelial	KIAA0232	3.34578e-279	0.28351	0.285	0.12	5.19666e-275	Uncharacterized protein KIAA0232
Epithelial	PGRMC1	1.9207e-273	0.264641	0.44	0.221	2.98324e-269	Membrane-associated progesterone receptor component 1	nonsurface	neg. trainingset
Epithelial	WDR90	6.13242e-272	0.25305	0.453	0.229	9.52488e-268	WD repeat-containing protein 90
Epithelial	RBBP6	4.35146e-258	0.634158	0.532	0.307	6.75868e-254	E3 ubiquitin-protein ligase RBBP6
Epithelial	AKAP9	1.92042e-252	0.356052	0.654	0.406	2.9828e-248	A-kinase anchor protein 9
Epithelial	ETFA	4.78826e-252	0.294548	0.436	0.23	7.43713e-248	Electron transfer flavoprotein subunit alpha, mitochondrial
Epithelial	TIPARP	6.70507e-249	0.276809	0.464	0.249	1.04143e-244	TCDD-inducible poly [ADP-ribose] polymerase
Epithelial	ZG16	3.63647e-214	3.33827	0.42	0.238	5.64817e-210	Zymogen granule membrane protein 16
Epithelial	ENSCAFG00000044092	2.02912e-205	3.24926	0.292	0.146	3.15163e-201	NA	NA	NA
Epithelial	TBC1D1	7.80382e-205	0.274972	0.351	0.181	1.21209e-200	TBC1 domain family member 1
Epithelial	NDUFS7	7.16827e-188	0.252597	0.516	0.314	1.11338e-183	NADH dehydrogenase [ubiquinone] iron-sulfur protein 7, mitochondrial
Epithelial	ENSCAFG00000028699	8.81236e-186	2.9849	0.289	0.15	1.36874e-181	NA	NA	NA
Epithelial	PTGR1	1.30993e-131	0.31321	0.519	0.339	2.03458e-127	Prostaglandin reductase 1
Epithelial	PRDM1	2.85293e-126	0.28876	0.379	0.239	4.43117e-122	PR domain zinc finger protein 1
Epithelial	ATP5MC1	1.59904e-112	0.791031	0.601	0.455	2.48362e-108	NA	NA	NA
Epithelial	HSPA5	1.89921e-103	0.276699	0.471	0.321	2.94985e-99	78 kDa glucose-regulated protein
Epithelial	SPINK4	1.00042e-102	3.21051	0.541	0.369	1.55385e-98	Serine protease inhibitor Kazal-type 4
Epithelial	SLC25A5	8.47381e-98	0.592051	0.65	0.469	1.31615e-93	ADP/ATP translocase 2	nonsurface	machine learning
Epithelial	CHCHD10	4.20357e-57	0.309993	0.68	0.546	6.52899e-53	Coiled-coil-helix-coiled-coil-helix domain-containing protein 10, mitochondrial
Myeloid	AIF1	0	5.08313	0.884	0.018	0	Allograft inflammatory factor 1
Myeloid	C1QC	0	4.99189	0.297	0.015	0	Complement C1q subcomponent subunit C
Myeloid	LYZ	0	4.85583	0.7	0.009	0	Lysozyme C
Myeloid	CXCL8	0	4.72776	0.358	0.031	0	Interleukin-8
Myeloid	SAT1	0	4.37121	0.756	0.193	0	Diamine acetyltransferase 1
Myeloid	CSTB	0	4.36832	0.851	0.486	0	Cystatin-B
Myeloid	C1QA	0	4.25071	0.283	0.005	0	Complement C1q subcomponent subunit A
Myeloid	ENSCAFG00000043285	0	4.17286	0.417	0.006	0	NA	NA	NA
Myeloid	PLA2G7	0	4.15947	0.672	0.087	0	Platelet-activating factor acetylhydrolase
Myeloid	FTL	0	4.03165	0.991	0.737	0	Ferritin light chain
Myeloid	C1QB	0	3.97572	0.281	0.004	0	Complement C1q subcomponent subunit B
Myeloid	FTH1.1	0	3.78621	0.995	0.892	0	NA	NA	NA
Myeloid	SPI1	0	3.70349	0.74	0.012	0	Transcription factor PU.1
Myeloid	NFKBID	0	3.68487	0.742	0.073	0	NF-kappa-B inhibitor delta
Myeloid	BPI	0	3.6066	0.474	0.008	0	Bactericidal permeability-increasing protein
Myeloid	PLAU	0	3.40354	0.283	0.012	0	Urokinase-type plasminogen activator
Myeloid	IL18BP	0	3.27975	0.454	0.028	0	Interleukin-18-binding protein
Myeloid	PLEK	0	3.23988	0.538	0.022	0	Pleckstrin
Myeloid	PKIB	0	3.15352	0.508	0.032	0	cAMP-dependent protein kinase inhibitor beta
Myeloid	ARHGAP45	0	3.13261	0.672	0.064	0	NA	NA	NA
Myeloid	ENSCAFG00000005768	0	3.12079	0.525	0.018	0	NA	NA	NA
Myeloid	SELL	0	3.04207	0.285	0.014	0	L-selectin	surface	machine learning
Myeloid	GRN	0	2.90223	0.593	0.15	0	Granulins
Myeloid	RGS10	0	2.87187	0.485	0.016	0	Regulator of G-protein signaling 10
Myeloid	NDUFA8	0	2.84489	0.698	0.26	0	NADH dehydrogenase [ubiquinone] 1 alpha subcomplex subunit 8
Myeloid	ATP6V0E1	0	2.82168	0.92	0.637	0	V-type proton ATPase subunit e 1	nonsurface	machine learning
Myeloid	C17H1orf162	0	2.77422	0.376	0.002	0	NA	NA	NA
Myeloid	CEACAM28	0	2.76458	0.437	0.132	0	NA	NA	NA
Myeloid	MSRB1	0	2.75147	0.338	0.058	0	Methionine-R-sulfoxide reductase B1
Myeloid	GGH	0	2.71612	0.567	0.156	0	Gamma-glutamyl hydrolase
Myeloid	MS4A2	0	2.6721	0.328	0.003	0	High affinity immunoglobulin epsilon receptor subunit beta		machine learning
Myeloid	ENSCAFG00000025524	0	2.67136	0.459	0.009	0	NA	NA	NA
Myeloid	ALOX5	0	2.63072	0.467	0.013	0	Arachidonate 5-lipoxygenase
Myeloid	LAMTOR4	0	2.59511	0.826	0.382	0	Ragulator complex protein LAMTOR4
Myeloid	ADGRE3	0	2.55407	0.322	0.003	0	NA	NA	NA
Myeloid	S100P	0	2.51961	0.327	0.027	0	Protein S100-P
Myeloid	TUBA1B	0	2.45005	0.707	0.451	0	Tubulin alpha-1B chain
Myeloid	ACTB	0	2.4136	0.979	0.962	0	Actin, cytoplasmic 1
Myeloid	ENSCAFG00000000842	0	2.39182	0.627	0.218	0	NA	NA	NA
Myeloid	ADAMDEC1	0	2.38045	0.331	0.015	0	ADAM DEC1
Myeloid	DLA-DMA	0	2.35984	0.345	0.069	0	NA	NA	NA
Myeloid	RGS2	0	2.35215	0.468	0.149	0	Regulator of G-protein signaling 2
Myeloid	CD74	0	2.29893	0.338	0.094	0	HLA class II histocompatibility antigen gamma chain	surface	machine learning
Myeloid	ENSCAFG00000024792	0	2.2648	0.403	0.005	0	NA	NA	NA
Myeloid	DLA-DQA1	0	2.23991	0.319	0.074	0	NA	NA	NA
Myeloid	OAZ1	0	2.18364	0.963	0.803	0	Ornithine decarboxylase antizyme 1
Myeloid	SCARB2	0	2.17106	0.409	0.063	0	Lysosome membrane protein 2	surface	machine learning
Myeloid	MARCKSL1	0	2.11805	0.307	0.033	0	MARCKS-related protein
Myeloid	SYK	0	2.10007	0.409	0.023	0	Tyrosine-protein kinase SYK
Myeloid	RGS19	0	2.0983	0.644	0.241	0	Regulator of G-protein signaling 19
Myeloid	SEC14L1	0	2.08766	0.593	0.242	0	SEC14-like protein 1
Myeloid	SKAP2	0	2.05092	0.434	0.045	0	Src kinase-associated phosphoprotein 2
Myeloid	PYGL	0	1.99966	0.283	0.036	0	Glycogen phosphorylase, liver form
Myeloid	SNX10	0	1.99822	0.4	0.087	0	Sorting nexin-10
Myeloid	ANXA1	0	1.99403	0.357	0.043	0	Annexin A1
Myeloid	GLIPR1	0	1.99346	0.496	0.151	0	Glioma pathogenesis-related protein 1	surface	machine learning
Myeloid	CYBA	0	1.93971	0.758	0.479	0	Cytochrome b-245 light chain	nonsurface	machine learning
Myeloid	LRRC25	0	1.92129	0.392	0.014	0	Leucine-rich repeat-containing protein 25	surface	machine learning
Myeloid	ENSCAFG00000042554	0	1.91306	0.94	0.848	0	NA	NA	NA
Myeloid	BASP1	0	1.90624	0.316	0.009	0	Brain acid soluble protein 1
Myeloid	PLXNC1	0	1.90494	0.378	0.032	0	Plexin-C1	surface	machine learning
Myeloid	NPC2	0	1.8812	0.47	0.149	0	Epididymal secretory protein E1
Myeloid	PSTPIP2	0	1.86579	0.458	0.146	0	Proline-serine-threonine phosphatase-interacting protein 2
Myeloid	CLTA	0	1.8609	0.698	0.471	0	Clathrin light chain A
Myeloid	DNASE2	0	1.84798	0.273	0.042	0	Deoxyribonuclease-2-alpha
Myeloid	GMFG	0	1.82828	0.807	0.498	0	Glia maturation factor gamma
Myeloid	FXYD6	0	1.81995	0.254	0.003	0	FXYD domain-containing ion transport regulator 6	nonsurface	machine learning
Myeloid	LAMTOR2	0	1.79268	0.653	0.338	0	Ragulator complex protein LAMTOR2
Myeloid	GABARAP	0	1.77306	0.889	0.678	0	Gamma-aminobutyric acid receptor-associated protein
Myeloid	RHOB	0	1.76998	0.349	0.093	0	Rho-related GTP-binding protein RhoB
Myeloid	SRI	0	1.73242	0.482	0.149	0	Sorcin
Myeloid	SELENOW	0	1.72911	0.778	0.553	0	NA	NA	NA
Myeloid	SH3BGRL3	0	1.72132	0.928	0.701	0	SH3 domain-binding glutamic acid-rich-like protein 3
Myeloid	TIMP2	0	1.71873	0.314	0.01	0	Metalloproteinase inhibitor 2
Myeloid	BRI3	0	1.69443	0.462	0.156	0	Brain protein I3	nonsurface	machine learning
Myeloid	ADORA3	0	1.66335	0.332	0.004	0	Protein ADORA3, isoform 3	nonsurface	machine learning
Myeloid	DYNLL1.1	0	1.66278	0.391	0.081	0	NA	NA	NA
Myeloid	MARCKS	0	1.59365	0.256	0.028	0	Myristoylated alanine-rich C-kinase substrate
Myeloid	RGS18	0	1.59109	0.308	0.001	0	Regulator of G-protein signaling 18
Myeloid	BCAP29	0	1.55003	0.308	0.062	0	B-cell receptor-associated protein 29	nonsurface	machine learning
Myeloid	ENSCAFG00000023735	0	1.53405	0.268	0.004	0	NA	NA	NA
Myeloid	NIN	0	1.53233	0.303	0.052	0	Ninein
Myeloid	LYN	0	1.49997	0.329	0.032	0	Tyrosine-protein kinase Lyn
Myeloid	LCP1	0	1.49429	0.858	0.574	0	Plastin-2
Myeloid	CD86	0	1.49143	0.258	0.002	0	T-lymphocyte activation antigen CD86	surface	pos. trainingset
Myeloid	PFN1	0	1.43467	0.941	0.882	0	Profilin-1
Myeloid	CXCL16	0	1.30543	0.269	0.022	0	C-X-C motif chemokine 16	surface	pos. trainingset
Myeloid	PPM1H	0	1.30322	0.298	0.032	0	Protein phosphatase 1H
Myeloid	ATP6V0B	0	1.26915	0.311	0.07	0	V-type proton ATPase 21 kDa proteolipid subunit	nonsurface	machine learning
Myeloid	ENSCAFG00000037735	0	1.24926	0.937	0.707	0	NA	NA	NA
Myeloid	TCIRG1	0	1.22431	0.267	0.018	0	V-type proton ATPase 116 kDa subunit a isoform 3	surface	machine learning
Myeloid	EFCAB8	1.64779e-305	1.63226	0.528	0.214	2.55934e-301	EF-hand calcium-binding domain-containing protein 8
Myeloid	ARPC2	5.12852e-301	1.60671	0.779	0.54	7.96562e-297	Actin-related protein 2/3 complex subunit 2
Myeloid	PYCARD	2.8211e-290	1.13191	0.284	0.064	4.38173e-286	Apoptosis-associated speck-like protein containing a CARD
Myeloid	FGL2	1.0324e-282	1.91122	0.387	0.127	1.60353e-278	Fibroleukin
Myeloid	ENSCAFG00000019360	1.35582e-280	1.73989	0.746	0.622	2.10586e-276	NA	NA	NA
Myeloid	FCER1G	1.08502e-275	1.15618	0.251	0.052	1.68526e-271	High affinity immunoglobulin epsilon receptor subunit gamma	nonsurface	machine learning
Myeloid	THY1	1.01525e-274	1.88965	0.293	0.076	1.57688e-270	Thy-1 membrane glycoprotein	surface	GPI (UniProt)
Myeloid	SNX3	1.29664e-274	1.74258	0.689	0.493	2.01394e-270	Sorting nexin-3
Myeloid	ARPC3	6.21604e-266	1.34635	0.797	0.579	9.65476e-262	Actin-related protein 2/3 complex subunit 3
Myeloid	ATP6V1F	9.5461e-264	1.71009	0.614	0.335	1.4827e-259	V-type proton ATPase subunit F
Myeloid	DBI	8.95211e-263	1.60014	0.718	0.519	1.39044e-258	Acyl-CoA-binding protein
Myeloid	PRELID1	1.15343e-253	1.60176	0.445	0.169	1.7915e-249	PRELI domain-containing protein 1, mitochondrial
Myeloid	SH3BP1	1.4049e-244	1.5837	0.458	0.179	2.18209e-240	SH3 domain-binding protein 1
Myeloid	CFL1	2.72901e-244	0.99712	0.893	0.902	4.2387e-240	Cofilin-1
Myeloid	PPT1	6.13039e-244	1.48011	0.455	0.183	9.52173e-240	Palmitoyl-protein thioesterase 1
Myeloid	DHRS7	3.96519e-241	2.01922	0.585	0.325	6.15873e-237	Dehydrogenase/reductase SDR family member 7
Myeloid	NIBAN1	9.84076e-236	1.53817	0.284	0.077	1.52847e-231	NA	NA	NA
Myeloid	TPST2	2.99109e-235	1.81873	0.355	0.119	4.64577e-231	Protein-tyrosine sulfotransferase 2	nonsurface	neg. trainingset
Myeloid	RNASEK	5.02317e-234	1.50391	0.712	0.579	7.80199e-230	Ribonuclease kappa	nonsurface	machine learning
Myeloid	AHR	2.91352e-232	1.0873	0.276	0.074	4.52527e-228	Aryl hydrocarbon receptor
Myeloid	TLN1	6.86225e-229	1.60273	0.676	0.445	1.06584e-224	Talin-1
Myeloid	ENSCAFG00000045013	7.10599e-229	1.53406	0.723	0.527	1.1037e-224	NA	NA	NA
Myeloid	NR4A1	3.40269e-228	1.85619	0.358	0.121	5.28506e-224	Nuclear receptor subfamily 4 group A member 1	nonsurface	neg. trainingset
Myeloid	TFPT	1.52494e-227	0.960965	0.892	0.706	2.36854e-223	TCF3 fusion partner
Myeloid	ENSCAFG00000046564	9.89663e-218	1.21764	0.75	0.608	1.53714e-213	NA	NA	NA
Myeloid	IFI30	1.52662e-215	1.31607	0.302	0.095	2.37114e-211	Gamma-interferon-inducible lysosomal thiol reductase
Myeloid	CTSS	1.24914e-213	3.6099	0.396	0.173	1.94016e-209	Cathepsin S
Myeloid	SERPINB1	6.24509e-206	1.57163	0.518	0.27	9.69988e-202	Leukocyte elastase inhibitor
Myeloid	MRPL52	5.19433e-198	1.50492	0.56	0.322	8.06784e-194	39S ribosomal protein L52, mitochondrial
Myeloid	COX17	6.44443e-195	1.62249	0.624	0.393	1.00095e-190	Cytochrome c oxidase copper chaperone
Myeloid	ATG3	3.24256e-191	1.43083	0.583	0.36	5.03635e-187	Ubiquitin-like-conjugating enzyme ATG3
Myeloid	SOD2	1.37708e-189	2.77503	0.359	0.142	2.13888e-185	Superoxide dismutase [Mn], mitochondrial
Myeloid	ENSCAFG00000029414	2.88e-188	1.30088	0.366	0.144	4.47322e-184	NA	NA	NA
Myeloid	RBPJ	2.48318e-186	1.21174	0.315	0.106	3.85688e-182	Recombining binding protein suppressor of hairless
Myeloid	ENSCAFG00000043577	2.70531e-182	1.26264	0.713	0.529	4.20189e-178	NA	NA	NA
Myeloid	VASP	1.44999e-180	1.84764	0.637	0.461	2.25212e-176	Vasodilator-stimulated phosphoprotein
Myeloid	NME2	2.11844e-180	1.18277	0.734	0.606	3.29037e-176	Nucleoside diphosphate kinase B
Myeloid	GNB1	9.3529e-179	1.36133	0.381	0.156	1.45269e-174	Guanine nucleotide-binding protein G(I)/G(S)/G(T) subunit beta-1
Myeloid	CD48	4.68955e-177	1.39518	0.594	0.351	7.28381e-173	CD48 antigen	surface	GPI (UniProt)
Myeloid	COTL1	5.35447e-176	1.39939	0.382	0.156	8.31657e-172	Coactosin-like protein
Myeloid	RTN3	2.00719e-175	1.83562	0.541	0.32	3.11756e-171	Reticulon-3
Myeloid	PLEKHO1	2.73524e-174	0.845804	0.261	0.078	4.24837e-170	Pleckstrin homology domain-containing family O member 1
Myeloid	GALK1	2.47973e-167	1.24565	0.895	0.882	3.85152e-163	Galactokinase
Myeloid	AURKAIP1	1.57866e-165	1.37649	0.367	0.153	2.45197e-161	Aurora kinase A-interacting protein
Myeloid	HPRT1	1.1072e-163	1.1999	0.381	0.156	1.7197e-159	Hypoxanthine-guanine phosphoribosyltransferase
Myeloid	CAT	1.99953e-163	2.37475	0.535	0.335	3.10567e-159	Catalase
Myeloid	GNAI2	9.27666e-162	1.26077	0.532	0.298	1.44085e-157	Guanine nucleotide-binding protein G(i) subunit alpha-2
Myeloid	GLRX	1.49917e-161	1.34073	0.549	0.335	2.32852e-157	Glutaredoxin-1
Myeloid	CD63	1.06707e-160	1.26355	0.687	0.624	1.65737e-156	CD63 antigen	surface	machine learning
Myeloid	ISG20	2.04069e-160	0.282031	0.215	0.624	3.1696e-156	Interferon-stimulated gene 20 kDa protein
Myeloid	DHDDS	3.12335e-158	1.17311	0.712	0.525	4.85119e-154	Dehydrodolichyl diphosphate syntase complex subunit DHDDS
Myeloid	HSPA8	4.76801e-158	1.26684	0.754	0.767	7.40567e-154	Heat shock cognate 71 kDa protein
Myeloid	NAP1L1	2.91118e-157	1.28918	0.537	0.314	4.52164e-153	Nucleosome assembly protein 1-like 1
Myeloid	GRB2	2.50718e-156	1.21446	0.481	0.247	3.89415e-152	Growth factor receptor-bound protein 2
Myeloid	ENSCAFG00000039767	5.69806e-156	1.4747	0.651	0.464	8.85023e-152	NA	NA	NA
Myeloid	EIF4A1	8.25643e-156	1.04971	0.709	0.623	1.28239e-151	Eukaryotic initiation factor 4A-I
Myeloid	PSMA7	6.2057e-152	1.21557	0.698	0.568	9.63869e-148	Proteasome subunit alpha type-7
Myeloid	PHF10	5.43315e-151	1.01463	0.261	0.089	8.43877e-147	PHD finger protein 10
Myeloid	CYB5R4	1.53698e-150	1.33584	0.285	0.105	2.38724e-146	Cytochrome b5 reductase 4
Myeloid	ENSCAFG00000018277	2.57217e-148	1.29524	0.456	0.247	3.99509e-144	NA	NA	NA
Myeloid	ENSCAFG00000025063	1.76012e-143	2.19245	0.412	0.205	2.73382e-139	NA	NA	NA
Myeloid	ENSCAFG00000029884	8.8804e-143	0.67567	0.946	0.8	1.3793e-138	NA	NA	NA
Myeloid	ENSCAFG00000000370	5.21616e-142	1.35249	0.6	0.395	8.10174e-138	NA	NA	NA
Myeloid	TRAPPC2L	4.74393e-141	1.18259	0.413	0.2	7.36826e-137	Trafficking protein particle complex subunit 2-like protein
Myeloid	SRGN	3.25991e-138	1.23891	0.3	0.113	5.06329e-134	Serglycin
Myeloid	ENSCAFG00000002646	4.97948e-138	1.40145	0.432	0.225	7.73414e-134	NA	NA	NA
Myeloid	ENSCAFG00000008221	5.79127e-135	1.35358	0.579	0.401	8.995e-131	NA	NA	NA
Myeloid	ACTR3	1.22632e-134	1.1241	0.762	0.688	1.90472e-130	Actin-related protein 3
Myeloid	ENSCAFG00000047376	3.8801e-134	1.15228	0.397	0.202	6.02658e-130	NA	NA	NA
Myeloid	ENSCAFG00000017257	5.32726e-132	1.49378	0.407	0.229	8.2743e-128	NA	NA	NA
Myeloid	GAPDH	1.73787e-131	1.80355	0.571	0.381	2.69925e-127	Glyceraldehyde-3-phosphate dehydrogenase
Myeloid	FUCA1	1.16684e-129	1.67886	0.487	0.339	1.81234e-125	Tissue alpha-L-fucosidase
Myeloid	TWF2	5.91172e-129	1.15521	0.41	0.201	9.18209e-125	Twinfilin-2
Myeloid	HMOX1	6.27999e-127	2.12553	0.301	0.135	9.75408e-123	Heme oxygenase 1	nonsurface	machine learning
Myeloid	PGLS	1.23705e-126	1.36005	0.449	0.249	1.92139e-122	6-phosphogluconolactonase
Myeloid	ARL4C	8.30518e-125	1.48156	0.257	0.099	1.28996e-120	ADP-ribosylation factor-like protein 4C
Myeloid	NDUFB2	1.67643e-124	1.07378	0.692	0.559	2.60383e-120	NADH dehydrogenase [ubiquinone] 1 beta subcomplex subunit 2, mitochondrial	nonsurface	neg. trainingset
Myeloid	ENSCAFG00000043616	9.67937e-124	1.09358	0.672	0.579	1.5034e-119	NA	NA	NA
Myeloid	SERF2	1.75551e-119	0.683942	0.919	0.87	2.72666e-115	Small EDRK-rich factor 2
Myeloid	MSN	1.90131e-119	1.08529	0.367	0.17	2.95311e-115	Moesin
Myeloid	CTSZ	7.09407e-119	1.38755	0.337	0.171	1.10185e-114	Cathepsin Z
Myeloid	ENSCAFG00000013515	2.56535e-118	2.48459	0.583	0.437	3.9845e-114	NA	NA	NA
Myeloid	CAPZA2	1.79617e-116	1.18221	0.521	0.355	2.78982e-112	F-actin-capping protein subunit alpha-2
Myeloid	LGALS3	2.61106e-116	1.16198	0.492	0.284	4.0555e-112	Galectin-3
Myeloid	DOK2	7.07545e-116	1.7106	0.331	0.163	1.09896e-111	Docking protein 2
Myeloid	ATP5F1E	4.25593e-115	1.16682	0.355	0.175	6.61031e-111	NA	NA	NA
Myeloid	GLUL	2.43454e-114	1.25416	0.253	0.099	3.78133e-110	Glutamine synthetase
Myeloid	MTPN	4.44401e-114	0.965792	0.296	0.125	6.90244e-110	Myotrophin
Myeloid	ITGA4	4.99079e-114	0.893266	0.29	0.116	7.75169e-110	Integrin alpha-4	surface	machine learning
Myeloid	TMC4	4.31447e-113	1.40324	0.367	0.193	6.70124e-109	Transmembrane channel-like protein 4	nonsurface	machine learning
Myeloid	ENSCAFG00000029155	6.87536e-113	1.33594	0.66	0.552	1.06788e-108	NA	NA	NA
Myeloid	TSPO	3.8408e-112	1.14484	0.373	0.192	5.96553e-108	Translocator protein	nonsurface	neg. trainingset
Myeloid	PHACTR2	3.05065e-110	1.19796	0.366	0.182	4.73826e-106	Phosphatase and actin regulator 2
Myeloid	CD47	1.80489e-109	1.45928	0.523	0.35	2.80335e-105	Leukocyte surface antigen CD47	surface	pos. trainingset
Myeloid	ENSCAFG00000049827	3.13858e-109	1.12346	0.544	0.384	4.87485e-105	NA	NA	NA
Myeloid	SUB1	1.2211e-108	1.07917	0.55	0.377	1.89661e-104	Activated RNA polymerase II transcriptional coactivator p15
Myeloid	SNX2	1.80546e-107	1.01462	0.334	0.154	2.80424e-103	Sorting nexin-2
Myeloid	NENF	5.48745e-107	0.766138	0.253	0.099	8.52311e-103	Neudesin
Myeloid	BAZ1A	5.23508e-105	1.1747	0.476	0.298	8.13113e-101	Bromodomain adjacent to zinc finger domain protein 1A
Myeloid	DLA-DRA	7.01245e-104	3.853	0.43	0.319	1.08917e-99	NA	NA	NA
Myeloid	ENSCAFG00000031478	5.8866e-103	1.10743	0.459	0.271	9.14306e-99	NA	NA	NA
Myeloid	CYSTM1	2.98171e-101	1.21991	0.481	0.311	4.63119e-97	Cysteine-rich and transmembrane domain-containing protein 1
Myeloid	TKT	2.63543e-99	1.45477	0.391	0.225	4.09335e-95	Transketolase
Myeloid	HSPH1	1.14656e-95	1.08848	0.283	0.128	1.78084e-91	Heat shock protein 105 kDa
Myeloid	GPCPD1	2.63609e-95	1.57883	0.442	0.28	4.09438e-91	Glycerophosphocholine phosphodiesterase GPCPD1
Myeloid	PSMB5	5.32767e-94	0.931463	0.33	0.162	8.27494e-90	Proteasome subunit beta type-5
Myeloid	FES	1.36618e-93	0.697231	0.266	0.11	2.12195e-89	Tyrosine-protein kinase Fes/Fps
Myeloid	FCGRT	1.38913e-93	1.77746	0.314	0.174	2.1576e-89	IgG receptor FcRn large subunit p51	surface	pos. trainingset
Myeloid	HSBP1	1.45319e-93	1.17255	0.477	0.305	2.2571e-89	Heat shock factor-binding protein 1
Myeloid	HSP90AB1	9.78837e-90	0.730032	0.737	0.669	1.52033e-85	Heat shock protein HSP 90-beta
Myeloid	VPS28	1.40379e-89	0.920081	0.658	0.605	2.18037e-85	Vacuolar protein sorting-associated protein 28 homolog
Myeloid	AMDHD1	1.53678e-89	1.09396	0.409	0.235	2.38692e-85	Probable imidazolonepropionase	nonsurface	machine learning
Myeloid	FERMT3	2.1651e-89	0.893581	0.352	0.179	3.36283e-85	Fermitin family homolog 3
Myeloid	MGST3	2.53002e-88	1.09641	0.509	0.352	3.92963e-84	Microsomal glutathione S-transferase 3	nonsurface	neg. trainingset
Myeloid	PSMG4	3.25633e-88	0.863567	0.31	0.148	5.05773e-84	Proteasome assembly chaperone 4
Myeloid	ACP5	9.0093e-88	1.21581	0.296	0.145	1.39932e-83	Tartrate-resistant acid phosphatase type 5
Myeloid	COX5A	1.99131e-87	0.922969	0.657	0.627	3.09291e-83	Cytochrome c oxidase subunit 5A, mitochondrial
Myeloid	ABRACL	2.32361e-87	0.828941	0.67	0.531	3.60903e-83	Costars family protein ABRACL
Myeloid	RABGAP1L	2.15154e-86	1.3181	0.324	0.175	3.34177e-82	Rab GTPase-activating protein 1-like	nonsurface	neg. trainingset
Myeloid	ATP5MC1	4.3833e-86	0.824054	0.601	0.5	6.80814e-82	NA	NA	NA
Myeloid	NAA16	1.78435e-85	1.3541	0.418	0.26	2.77145e-81	N-alpha-acetyltransferase 16, NatA auxiliary subunit
Myeloid	ENSCAFG00000049108	3.78953e-81	0.951373	0.607	0.475	5.8859e-77	NA	NA	NA
Myeloid	GALNT1	1.04272e-79	1.0774	0.346	0.196	1.61956e-75	Polypeptide N-acetylgalactosaminyltransferase 1	nonsurface	machine learning
Myeloid	SLA	1.05453e-79	1.55671	0.491	0.349	1.63789e-75	Src-like-adapter
Myeloid	EMB	3.04594e-79	1.41932	0.541	0.378	4.73095e-75	Embigin	surface	pos. trainingset
Myeloid	PRDX3	5.02086e-79	0.763258	0.279	0.135	7.7984e-75	Thioredoxin-dependent peroxide reductase, mitochondrial
Myeloid	PSMB2	5.37335e-79	0.954016	0.525	0.388	8.34589e-75	Proteasome subunit beta type-2
Myeloid	ENSCAFG00000006913	3.32404e-77	0.766466	0.708	0.691	5.1629e-73	NA	NA	NA
Myeloid	ENSCAFG00000019501	4.01115e-77	1.04602	0.514	0.379	6.23012e-73	NA	NA	NA
Myeloid	PSME1	4.51095e-77	0.938914	0.569	0.475	7.0064e-73	Proteasome activator complex subunit 1
Myeloid	FBXO9	7.55367e-76	1.05294	0.306	0.161	1.17324e-71	F-box only protein 9
Myeloid	ENSCAFG00000046637	2.14285e-75	0.714867	0.718	0.693	3.32827e-71	NA	NA	NA
Myeloid	NFKBIA	2.35887e-75	3.42116	0.399	0.273	3.6638e-71	NF-kappa-B inhibitor alpha
Myeloid	ARL14EP	1.14916e-74	1.07708	0.282	0.139	1.78487e-70	ARL14 effector protein
Myeloid	UQCRB	1.40274e-73	1.00138	0.587	0.504	2.17874e-69	Cytochrome b-c1 complex subunit 7
Myeloid	PSMB1	6.98314e-73	0.893156	0.641	0.556	1.08462e-68	Proteasome subunit beta type-1
Myeloid	COX5B	1.40152e-72	0.823454	0.672	0.635	2.17684e-68	Cytochrome c oxidase subunit 5B, mitochondrial
Myeloid	NDUFS5	2.40293e-72	0.927998	0.645	0.562	3.73223e-68	NADH dehydrogenase [ubiquinone] iron-sulfur protein 5
Myeloid	LGALS9	7.22095e-72	1.06543	0.392	0.245	1.12156e-67	Galectin-9
Myeloid	CYRIB	8.11964e-71	0.805744	0.25	0.12	1.26114e-66	NA	NA	NA
Myeloid	ALAS1	1.50456e-70	1.1182	0.363	0.22	2.33689e-66	5-aminolevulinate synthase, nonspecific, mitochondrial
Myeloid	ZFAND5	1.6033e-70	2.12201	0.469	0.358	2.49025e-66	AN1-type zinc finger protein 5
Myeloid	ACTG1	5.23658e-70	0.84551	0.884	0.953	8.13346e-66	Actin, cytoplasmic 2
Myeloid	ENSCAFG00000042212	8.19839e-70	0.536017	0.893	0.876	1.27337e-65	NA	NA	NA
Myeloid	ENSCAFG00000028765	1.17894e-68	2.37154	0.596	0.64	1.83114e-64	NA	NA	NA
Myeloid	PPP1R14B	1.60255e-68	1.03605	0.393	0.242	2.48907e-64	Protein phosphatase 1 regulatory subunit 14B
Myeloid	PRDX6	6.84164e-68	1.50226	0.429	0.301	1.06264e-63	Peroxiredoxin-6
Myeloid	ENO1	3.8261e-67	0.942014	0.613	0.556	5.94269e-63	Alpha-enolase
Myeloid	ENSCAFG00000015217	6.10323e-67	1.12136	0.264	0.138	9.47953e-63	NA	NA	NA
Myeloid	FBL	9.41771e-67	0.776143	0.288	0.149	1.46276e-62	rRNA 2'-O-methyltransferase fibrillarin
Myeloid	PTPRE	9.94489e-66	0.692399	0.257	0.124	1.54464e-61	Receptor-type tyrosine-protein phosphatase epsilon		machine learning
Myeloid	BCL2A1	8.3123e-65	1.88969	0.524	0.466	1.29107e-60	Bcl-2-related protein A1
Myeloid	SEC61B	4.17189e-64	0.780353	0.559	0.444	6.47979e-60	Protein transport protein Sec61 subunit beta	nonsurface	neg. trainingset
Myeloid	TPI1	7.38652e-64	0.891998	0.703	0.701	1.14727e-59	Triosephosphate isomerase
Myeloid	NDUFS8	1.05801e-63	0.962707	0.537	0.448	1.64329e-59	NADH dehydrogenase [ubiquinone] iron-sulfur protein 8, mitochondrial
Myeloid	ENSCAFG00000009211	2.44081e-63	1.01494	0.258	0.134	3.79106e-59	NA	NA	NA
Myeloid	SYNGR2	3.00639e-62	0.868968	0.353	0.219	4.66952e-58	Synaptogyrin-2		machine learning
Myeloid	CNPY3	5.87575e-62	0.652388	0.267	0.137	9.12622e-58	Protein canopy homolog 3
Myeloid	TSPAN3	4.29887e-60	1.19136	0.461	0.342	6.67701e-56	Tetraspanin-3	surface	machine learning
Myeloid	TSTD1	7.07664e-60	1.5888	0.414	0.308	1.09914e-55	Thiosulfate sulfurtransferase/rhodanese-like domain-containing protein 1
Myeloid	CTSC	8.79368e-60	1.27497	0.305	0.188	1.36583e-55	Dipeptidyl peptidase 1
Myeloid	FOS	2.71977e-59	1.36625	0.546	0.439	4.22434e-55	Proto-oncogene c-Fos
Myeloid	GNG10	5.67692e-59	0.922286	0.392	0.26	8.8174e-55	Guanine nucleotide-binding protein G(I)/G(S)/G(O) subunit gamma-10
Myeloid	SORL1	2.82129e-58	1.23023	0.328	0.196	4.38203e-54	Sortilin-related receptor	surface	machine learning
Myeloid	AKIRIN2	1.56453e-57	1.32773	0.343	0.21	2.43002e-53	Akirin-2
Myeloid	NCKAP1L	1.86495e-57	0.597298	0.259	0.129	2.89664e-53	Nck-associated protein 1-like	nonsurface	machine learning
Myeloid	ENSCAFG00000044677	2.03001e-57	0.683723	0.723	0.713	3.15301e-53	NA	NA	NA
Myeloid	APRT	2.67237e-57	0.894134	0.43	0.3	4.15072e-53	Adenine phosphoribosyltransferase
Myeloid	ENSCAFG00000047391	3.07383e-56	0.841111	0.643	0.61	4.77427e-52	NA	NA	NA
Myeloid	UBN1	8.62951e-55	0.984243	0.328	0.195	1.34034e-50	Ubinuclein-1
Myeloid	COX4I1	2.66956e-54	0.571482	0.736	0.699	4.14636e-50	Cytochrome c oxidase subunit 4 isoform 1, mitochondrial	nonsurface	neg. trainingset
Myeloid	RPN1	6.16996e-53	0.671035	0.288	0.165	9.58318e-49	Dolichyl-diphosphooligosaccharide--protein glycosyltransferase subunit 1	surface	machine learning
Myeloid	GTF2A2	1.3582e-52	0.847515	0.437	0.306	2.10955e-48	Transcription initiation factor IIA subunit 2
Myeloid	CACYBP	2.39696e-52	0.87743	0.446	0.321	3.72296e-48	Calcyclin-binding protein
Myeloid	ENSCAFG00000042696	1.60759e-51	0.696133	0.313	0.18	2.49691e-47	NA	NA	NA
Myeloid	GPX1	2.08539e-51	0.801024	0.551	0.466	3.23903e-47	Glutathione peroxidase 1
Myeloid	ENSCAFG00000017688	2.23274e-50	0.605961	0.742	0.688	3.4679e-46	NA	NA	NA
Myeloid	EIF1	3.58211e-50	0.467411	0.911	0.864	5.56373e-46	Eukaryotic translation initiation factor 1
Myeloid	ENSCAFG00000023724	2.16585e-47	0.81932	0.315	0.2	3.364e-43	NA	NA	NA
Myeloid	CORO1A	2.56148e-46	0.628392	0.639	0.489	3.97849e-42	Coronin-1A
Myeloid	ANAPC15	2.33682e-45	0.681702	0.257	0.145	3.62955e-41	Anaphase-promoting complex subunit 15
Myeloid	UBL5	1.01961e-43	0.625768	0.66	0.591	1.58365e-39	Ubiquitin-like protein 5
Myeloid	NDUFV2	2.6611e-43	0.819075	0.393	0.283	4.13322e-39	NADH dehydrogenase [ubiquinone] flavoprotein 2, mitochondrial
Myeloid	ENSCAFG00000042572	1.75565e-42	0.874549	0.49	0.401	2.72687e-38	NA	NA	NA
Myeloid	ATP5F1C	1.87274e-42	0.798686	0.481	0.392	2.90875e-38	NA	NA	NA
Myeloid	PTMA	2.10618e-42	0.467346	0.893	0.774	3.27132e-38	Prothymosin alpha
Myeloid	DNAJA1	1.07463e-41	0.87684	0.497	0.42	1.66911e-37	DnaJ homolog subfamily A member 1
Myeloid	COX8A	3.13386e-41	0.819528	0.393	0.279	4.86751e-37	Cytochrome c oxidase subunit 8A, mitochondrial	nonsurface	neg. trainingset
Myeloid	CANX	3.46677e-41	0.778032	0.39	0.285	5.38459e-37	Calnexin	nonsurface	neg. trainingset
Myeloid	ENSCAFG00000015065	1.5747e-40	0.858116	0.421	0.311	2.44582e-36	NA	NA	NA
Myeloid	NDUFA2	1.72843e-39	0.792476	0.472	0.373	2.6846e-35	NADH dehydrogenase [ubiquinone] 1 alpha subcomplex subunit 2
Myeloid	SIPA1	2.01295e-39	0.948317	0.427	0.322	3.12651e-35	Signal-induced proliferation-associated protein 1
Myeloid	SERPINB6	2.70506e-39	0.71067	0.426	0.31	4.2015e-35	Serpin B6
Myeloid	H2AZ1	1.4359e-38	0.820323	0.481	0.384	2.23024e-34	NA	NA	NA
Myeloid	ENSCAFG00000030359	1.44875e-37	0.69233	0.49	0.386	2.2502e-33	NA	NA	NA
Myeloid	SNRPC	1.46875e-37	0.665631	0.341	0.226	2.28127e-33	U1 small nuclear ribonucleoprotein C
Myeloid	WDR1	2.57939e-37	0.810344	0.408	0.311	4.0063e-33	WD repeat-containing protein 1
Myeloid	ZFP36	6.27798e-37	1.08098	0.334	0.239	9.75096e-33	Tristetraprolin
Myeloid	ENSCAFG00000031286	3.61819e-36	0.706026	0.346	0.233	5.61977e-32	NA	NA	NA
Myeloid	SMIM4	5.13127e-36	0.552155	0.254	0.149	7.96989e-32	Small integral membrane protein 4	nonsurface	machine learning
Myeloid	MRPL20	1.81497e-35	0.701336	0.505	0.407	2.81901e-31	39S ribosomal protein L20, mitochondrial
Myeloid	H3-3A	2.87399e-35	0.563677	0.668	0.689	4.46389e-31	NA	NA	NA
Myeloid	ENSCAFG00000004260	3.35279e-35	0.614542	0.619	0.586	5.20755e-31	NA	NA	NA
Myeloid	ENSCAFG00000042598	6.9185e-35	0.54018	0.711	0.74	1.07458e-30	NA	NA	NA
Myeloid	NOP10	5.35033e-34	0.798444	0.445	0.338	8.31013e-30	H/ACA ribonucleoprotein complex subunit 3
Myeloid	UNC93B1	2.07734e-33	0.488847	0.299	0.19	3.22652e-29	Protein unc-93 homolog B1	surface	machine learning
Myeloid	ENSCAFG00000043160	3.54893e-33	0.641902	0.262	0.166	5.5122e-29	NA	NA	NA
Myeloid	MAT2A	3.68763e-33	0.658592	0.324	0.221	5.72762e-29	S-adenosylmethionine synthase isoform type-2
Myeloid	PPP1R2	5.1904e-33	1.0088	0.496	0.449	8.06173e-29	Protein phosphatase inhibitor 2
Myeloid	HCLS1	1.30159e-32	0.628669	0.296	0.185	2.02164e-28	Hematopoietic lineage cell-specific protein
Myeloid	GADD45B	2.16589e-32	1.93788	0.291	0.214	3.36406e-28	Growth arrest and DNA damage-inducible protein GADD45 beta
Myeloid	ATP5F1A	3.42581e-32	0.85399	0.531	0.507	5.32097e-28	NA	NA	NA
Myeloid	ENSCAFG00000013683	3.70373e-32	0.753948	0.391	0.291	5.75264e-28	NA	NA	NA
Myeloid	PSME2	5.17737e-32	0.895369	0.478	0.435	8.0415e-28	Proteasome activator complex subunit 2
Myeloid	STMP1	5.59535e-32	0.684444	0.335	0.233	8.69069e-28	NA	NA	NA
Myeloid	ENSCAFG00000042602	6.63389e-32	0.587664	0.267	0.168	1.03038e-27	NA	NA	NA
Myeloid	TMSB10	1.27159e-31	1.9848	0.422	0.646	1.97503e-27	Thymosin beta-10
Myeloid	ENSCAFG00000017655	4.70332e-31	0.8639	0.49	0.428	7.30519e-27	NA	NA	NA
Myeloid	VIM	9.89352e-31	2.0658	0.322	0.226	1.53666e-26	Vimentin
Myeloid	RREB1	2.25665e-30	0.7187	0.275	0.185	3.50503e-26	Ras-responsive element-binding protein 1
Myeloid	CDC42	3.732e-30	0.761419	0.486	0.417	5.79655e-26	Cell division control protein 42 homolog
Myeloid	GPSM3	4.60807e-29	0.788805	0.351	0.256	7.15725e-25	G-protein-signaling modulator 3
Myeloid	MPP1	5.52518e-29	0.323448	0.479	0.351	8.58171e-25	55 kDa erythrocyte membrane protein
Myeloid	SLC25A6	2.75438e-28	0.366138	0.771	0.731	4.27811e-24	ADP/ATP translocase 3	nonsurface	neg. trainingset
Myeloid	NDUFB3	2.1635e-27	0.744823	0.367	0.28	3.36035e-23	NADH dehydrogenase [ubiquinone] 1 beta subcomplex subunit 3	nonsurface	neg. trainingset
Myeloid	RPN2	3.17788e-27	0.574744	0.359	0.265	4.93588e-23	Dolichyl-diphosphooligosaccharide--protein glycosyltransferase subunit 2	nonsurface	machine learning
Myeloid	PRDX1	1.40721e-26	0.753914	0.452	0.412	2.18568e-22	Peroxiredoxin-1
Myeloid	ENSCAFG00000000604	1.49476e-26	0.703838	0.357	0.269	2.32166e-22	NA	NA	NA
Myeloid	MMADHC	1.69837e-26	0.715603	0.365	0.279	2.63791e-22	Methylmalonic aciduria and homocystinuria type D protein, mitochondrial
Myeloid	HLA-DQB2	3.26414e-26	2.84665	0.437	0.483	5.06987e-22	HLA class II histocompatibility antigen, DQ beta 2 chain	surface	pos. trainingset
Myeloid	TMEM179B	6.30766e-26	0.613215	0.297	0.204	9.79705e-22	Transmembrane protein 179B	surface	machine learning
Myeloid	MRPL55	6.37875e-26	0.635882	0.378	0.286	9.90748e-22	39S ribosomal protein L55, mitochondrial
Myeloid	UQCRQ	8.74632e-26	0.786723	0.532	0.508	1.35848e-21	Cytochrome b-c1 complex subunit 8	nonsurface	neg. trainingset
Myeloid	CCT3	9.75992e-26	0.543968	0.361	0.262	1.51591e-21	T-complex protein 1 subunit gamma
Myeloid	SYNCRIP	3.38744e-25	0.438099	0.27	0.176	5.26137e-21	Heterogeneous nuclear ribonucleoprotein Q
Myeloid	SLC25A5	4.36224e-25	0.503489	0.541	0.531	6.77544e-21	ADP/ATP translocase 2	nonsurface	machine learning
Myeloid	GCSH	4.62787e-25	0.706386	0.317	0.23	7.18801e-21	Glycine cleavage system H protein, mitochondrial
Myeloid	SF3B2	4.847e-25	0.900157	0.458	0.399	7.52837e-21	Splicing factor 3B subunit 2
Myeloid	FAM204A	7.85191e-25	0.785283	0.366	0.274	1.21956e-20	Protein FAM204A
Myeloid	SEC61G	5.08351e-24	0.55196	0.605	0.578	7.89571e-20	Protein transport protein Sec61 subunit gamma	nonsurface	neg. trainingset
Myeloid	MANF	5.09805e-24	0.477119	0.378	0.284	7.9183e-20	Mesencephalic astrocyte-derived neurotrophic factor
Myeloid	RAB11A	6.07563e-24	0.800887	0.344	0.265	9.43666e-20	Ras-related protein Rab-11A
Myeloid	PGM2	6.96745e-24	0.937304	0.252	0.18	1.08218e-19	Phosphoglucomutase-2
Myeloid	GADD45A	8.1829e-24	1.05091	0.439	0.361	1.27097e-19	Growth arrest and DNA damage-inducible protein GADD45 alpha
Myeloid	PSMB4	8.92267e-24	0.610668	0.378	0.293	1.38587e-19	Proteasome subunit beta type-4
Myeloid	FYB1	1.12863e-23	0.490914	0.492	0.383	1.75299e-19	NA	NA	NA
Myeloid	LEPROTL1	1.39185e-23	0.692643	0.264	0.18	2.16182e-19	Leptin receptor overlapping transcript-like 1	nonsurface	machine learning
Myeloid	PSMA6	2.0873e-23	0.657348	0.403	0.325	3.242e-19	Proteasome subunit alpha type-6
Myeloid	PFDN6	2.27323e-23	0.717708	0.373	0.293	3.53078e-19	Prefoldin subunit 6
Myeloid	MRPL28	8.03775e-23	0.657399	0.42	0.352	1.24842e-18	39S ribosomal protein L28, mitochondrial
Myeloid	ENSCAFG00000032226	9.42781e-23	0.567749	0.282	0.2	1.46433e-18	NA	NA	NA
Myeloid	ENSCAFG00000018753	1.14178e-22	0.725296	0.449	0.386	1.77341e-18	NA	NA	NA
Myeloid	GBP1	2.45939e-22	0.822251	0.28	0.202	3.81992e-18	Interferon-induced guanylate-binding protein 1	nonsurface	machine learning
Myeloid	RBM12	3.03689e-22	0.593181	0.299	0.213	4.7169e-18	RNA-binding protein 12
Myeloid	PPP1R15A	3.54568e-22	1.54537	0.323	0.259	5.50715e-18	Protein phosphatase 1 regulatory subunit 15A
Myeloid	MRPL21	6.12479e-22	0.615133	0.367	0.286	9.51303e-18	39S ribosomal protein L21, mitochondrial
Myeloid	MAFB	6.31761e-22	1.36367	0.261	0.207	9.81251e-18	Transcription factor MafB
Myeloid	HNRNPAB	7.58999e-22	0.635766	0.349	0.266	1.17888e-17	Heterogeneous nuclear ribonucleoprotein A/B
Myeloid	TGFB1	9.1159e-22	0.390322	0.294	0.199	1.41588e-17	Transforming growth factor beta-1
Myeloid	SEPTIN9	9.50943e-22	0.821263	0.423	0.359	1.47701e-17	NA	NA	NA
Myeloid	FIS1	2.22768e-21	0.666925	0.473	0.404	3.46004e-17	Mitochondrial fission 1 protein	nonsurface	neg. trainingset
Myeloid	SSB	5.50323e-21	0.620797	0.407	0.321	8.54762e-17	Lupus La protein
Myeloid	CHCHD1	5.62907e-21	0.536769	0.267	0.187	8.74307e-17	Coiled-coil-helix-coiled-coil-helix domain-containing protein 1
Myeloid	SH3GLB1	6.63473e-21	0.598452	0.298	0.218	1.03051e-16	Endophilin-B1
Myeloid	HSP90B1	9.94264e-21	0.471851	0.601	0.662	1.54429e-16	Endoplasmin
Myeloid	CHCHD2	5.73967e-20	0.408839	0.7	0.785	8.91485e-16	Coiled-coil-helix-coiled-coil-helix domain-containing protein 2, mitochondrial
Myeloid	ENSCAFG00000048610	1.24981e-19	0.630141	0.454	0.394	1.9412e-15	NA	NA	NA
Myeloid	GRINA	2.32242e-19	0.690713	0.25	0.179	3.60718e-15	Protein lifeguard 1	nonsurface	machine learning
Myeloid	VAV3	5.09733e-19	0.633483	0.254	0.182	7.91718e-15	Guanine nucleotide exchange factor VAV3
Myeloid	PM20D2	7.45775e-19	0.28623	0.287	0.424	1.15834e-14	Peptidase M20 domain-containing protein 2
Myeloid	RAB27A	1.3107e-18	0.722469	0.269	0.199	2.03578e-14	Ras-related protein Rab-27A
Myeloid	PABPC1	1.58919e-18	0.521167	0.461	0.397	2.46833e-14	Polyadenylate-binding protein 1
Myeloid	PSMB3	2.59042e-18	0.656918	0.422	0.356	4.02343e-14	Proteasome subunit beta type-3
Myeloid	CCT4	3.74893e-18	0.523184	0.292	0.215	5.82284e-14	T-complex protein 1 subunit delta
Myeloid	VDAC1	4.52564e-18	0.618029	0.33	0.263	7.02923e-14	Voltage-dependent anion-selective channel protein 1
Myeloid	ENSCAFG00000010086	4.96619e-18	0.591089	0.371	0.301	7.71349e-14	NA	NA	NA
Myeloid	PSENEN	1.25514e-17	0.646352	0.393	0.338	1.94949e-13	Gamma-secretase subunit PEN-2	nonsurface	machine learning
Myeloid	CCDC56	1.78974e-17	0.546105	0.301	0.229	2.77983e-13	NA	NA	NA
Myeloid	AP2M1	3.37179e-17	0.661432	0.416	0.38	5.23706e-13	AP-2 complex subunit mu
Myeloid	FUS	4.12666e-17	0.502681	0.25	0.18	6.40952e-13	RNA-binding protein FUS
Myeloid	MGAT4A	5.09591e-17	0.806653	0.448	0.411	7.91497e-13	Alpha-1,3-mannosyl-glycoprotein 4-beta-N-acetylglucosaminyltransferase A	nonsurface	neg. trainingset
Myeloid	SEMA7A	5.99341e-17	0.592986	0.268	0.197	9.30896e-13	Semaphorin-7A	surface	GPI (UniProt)
Myeloid	NAA10	7.21424e-17	0.577304	0.31	0.249	1.12052e-12	N-alpha-acetyltransferase 10
Myeloid	ENSCAFG00000047673	2.30324e-16	0.51784	0.586	0.573	3.57739e-12	NA	NA	NA
Myeloid	RAN	2.30598e-16	0.527583	0.407	0.352	3.58165e-12	GTP-binding nuclear protein Ran
Myeloid	COQ10B	2.37537e-16	0.518949	0.611	0.569	3.68943e-12	Coenzyme Q-binding protein COQ10 homolog B, mitochondrial
Myeloid	VDAC2	4.42455e-16	0.649725	0.472	0.446	6.87222e-12	Voltage-dependent anion-selective channel protein 2
Myeloid	ELOB	5.32626e-16	0.436742	0.671	0.737	8.27275e-12	NA	NA	NA
Myeloid	ENSCAFG00000045333	6.04815e-16	0.300244	0.818	0.784	9.39398e-12	NA	NA	NA
Myeloid	SPCS3	1.28024e-15	0.375979	0.351	0.274	1.98846e-11	Signal peptidase complex subunit 3	nonsurface	machine learning
Myeloid	NEDD8	6.343e-15	0.586387	0.496	0.462	9.85194e-11	NEDD8
Myeloid	CLTC	7.23235e-15	0.528236	0.289	0.229	1.12333e-10	Clathrin heavy chain 1
Myeloid	SDHB	1.03671e-14	0.650501	0.402	0.369	1.61021e-10	Succinate dehydrogenase [ubiquinone] iron-sulfur subunit, mitochondrial
Myeloid	UFM1	1.07533e-14	0.514634	0.264	0.198	1.6702e-10	Ubiquitin-fold modifier 1
Myeloid	ANTXR2	1.11731e-14	0.456235	0.412	0.338	1.73541e-10	Anthrax toxin receptor 2	surface	machine learning
Myeloid	CCT5	1.67681e-14	0.568107	0.326	0.261	2.60443e-10	T-complex protein 1 subunit epsilon
Myeloid	ENSCAFG00000008186	1.78279e-14	0.543398	0.393	0.326	2.76903e-10	NA	NA	NA
Myeloid	TCP1	2.48702e-14	0.455655	0.303	0.234	3.86284e-10	T-complex protein 1 subunit alpha
Myeloid	NIFK	7.00719e-14	0.491373	0.394	0.324	1.08836e-09	MKI67 FHA domain-interacting nucleolar phosphoprotein
Myeloid	KDM6B	7.3419e-14	0.839097	0.275	0.222	1.14034e-09	Lysine-specific demethylase 6B
Myeloid	ACTR2	8.25062e-14	0.52315	0.273	0.208	1.28149e-09	Actin-related protein 2
Myeloid	GLRX3	2.40124e-13	0.414052	0.268	0.201	3.7296e-09	Glutaredoxin-3
Myeloid	S100A11	2.94353e-13	0.547407	0.46	0.402	4.5719e-09	Protein S100-A11
Myeloid	NANS	3.32972e-13	0.563155	0.471	0.46	5.17172e-09	Sialic acid synthase
Myeloid	ENSCAFG00000015284	4.7682e-13	0.517796	0.315	0.256	7.40597e-09	NA	NA	NA
Myeloid	PHPT1	5.39268e-13	0.4291	0.283	0.221	8.37591e-09	14 kDa phosphohistidine phosphatase
Myeloid	ENSCAFG00000046386	5.97236e-13	0.567216	0.532	0.533	9.27626e-09	NA	NA	NA
Myeloid	LRP10	6.41892e-13	0.697834	0.377	0.332	9.96986e-09	Low-density lipoprotein receptor-related protein 10	surface	machine learning
Myeloid	ENSCAFG00000017667	6.71325e-13	0.574472	0.337	0.281	1.0427e-08	NA	NA	NA
Myeloid	ENSCAFG00000010572	6.77604e-13	0.608079	0.485	0.472	1.05245e-08	NA	NA	NA
Myeloid	PKN1	7.14602e-13	0.610339	0.392	0.346	1.10992e-08	Serine/threonine-protein kinase N1
Myeloid	TXNL1	9.00161e-13	0.58513	0.404	0.353	1.39813e-08	Thioredoxin-like protein 1
Myeloid	UQCRC2	1.03489e-12	0.475374	0.288	0.23	1.60739e-08	Cytochrome b-c1 complex subunit 2, mitochondrial
Myeloid	ENSCAFG00000008311	1.28517e-12	0.466704	0.486	0.439	1.99613e-08	NA	NA	NA
Myeloid	RTF2	3.4197e-12	0.532696	0.271	0.212	5.31147e-08	NA	NA	NA
Myeloid	LSM7	3.44977e-12	0.469406	0.284	0.222	5.35818e-08	U6 snRNA-associated Sm-like protein LSm7
Myeloid	LMAN2	3.53668e-12	0.56963	0.391	0.349	5.49318e-08	Vesicular integral-membrane protein VIP36	surface	machine learning
Myeloid	SEM1	4.42834e-12	0.474704	0.513	0.485	6.8781e-08	NA	NA	NA
Myeloid	SKP1	5.325e-12	0.55677	0.44	0.402	8.27079e-08	S-phase kinase-associated protein 1
Myeloid	ATP5F1D	5.72565e-12	0.500269	0.431	0.389	8.89308e-08	NA	NA	NA
Myeloid	XPO6	6.12674e-12	0.677549	0.268	0.217	9.51605e-08	Exportin-6
Myeloid	WAS	6.27405e-12	0.357052	0.302	0.229	9.74485e-08	Wiskott-Aldrich syndrome protein
Myeloid	TIMM8B	1.30337e-11	0.56098	0.267	0.212	2.0244e-07	Mitochondrial import inner membrane translocase subunit Tim8 B
Myeloid	CSK	3.32964e-11	0.527876	0.427	0.378	5.1716e-07	Tyrosine-protein kinase CSK
Myeloid	SRP14	3.54451e-11	0.650951	0.525	0.528	5.50534e-07	Signal recognition particle 14 kDa protein
Myeloid	BZW1	4.12533e-11	0.471565	0.328	0.274	6.40746e-07	Basic leucine zipper and W2 domain-containing protein 1
Myeloid	ENSCAFG00000019401	5.02268e-11	0.623829	0.263	0.214	7.80123e-07	NA	NA	NA
Myeloid	RACK1	5.49076e-11	0.281264	0.616	0.607	8.52825e-07	NA	NA	NA
Myeloid	PSMD7	8.92213e-11	0.521574	0.315	0.264	1.38579e-06	26S proteasome non-ATPase regulatory subunit 7
Myeloid	ENSCAFG00000028908	1.00089e-10	0.484425	0.449	0.403	1.55459e-06	NA	NA	NA
Myeloid	ENSCAFG00000043646	1.1487e-10	0.515456	0.479	0.448	1.78416e-06	NA	NA	NA
Myeloid	WASF2	1.33626e-10	0.488594	0.252	0.202	2.07548e-06	Wiskott-Aldrich syndrome protein family member 2
Myeloid	NHP2	1.35292e-10	0.450939	0.311	0.252	2.10135e-06	H/ACA ribonucleoprotein complex subunit 2
Myeloid	RAB7A	1.68935e-10	0.527704	0.347	0.302	2.62389e-06	Ras-related protein Rab-7a
Myeloid	TAF10	1.96553e-10	0.508202	0.472	0.445	3.05285e-06	Transcription initiation factor TFIID subunit 10
Myeloid	ATP5F1B	3.52012e-10	0.553615	0.498	0.51	5.46745e-06	NA	NA	NA
Myeloid	CSDE1	4.22531e-10	0.500496	0.363	0.318	6.56275e-06	Cold shock domain-containing protein E1
Myeloid	ENSCAFG00000000118	4.84567e-10	0.382346	0.361	0.301	7.5263e-06	NA	NA	NA
Myeloid	C30H15orf48	4.97588e-10	1.48672	0.184	0.282	7.72854e-06	NA	NA	NA
Myeloid	AP2S1	5.4075e-10	0.590627	0.379	0.345	8.39893e-06	AP-2 complex subunit sigma
Myeloid	ENSCAFG00000002541	6.30202e-10	0.4394	0.448	0.415	9.78829e-06	NA	NA	NA
Myeloid	PRICKLE2	6.79758e-10	0.445952	0.321	0.267	1.0558e-05	Prickle-like protein 2
Myeloid	HSP90AA1	6.99056e-10	0.48842	0.581	0.576	1.08577e-05	Heat shock protein HSP 90-alpha
Myeloid	ENSCAFG00000047865	8.03427e-10	0.467834	0.329	0.278	1.24788e-05	NA	NA	NA
Myeloid	MRPL40	9.26263e-10	0.429791	0.314	0.258	1.43867e-05	39S ribosomal protein L40, mitochondrial
Myeloid	ENSCAFG00000014991	9.57414e-10	0.414964	0.278	0.222	1.48706e-05	NA	NA	NA
Myeloid	GUSB	1.04641e-09	0.455884	0.294	0.253	1.62528e-05	Beta-glucuronidase
Myeloid	PSMB9	1.10676e-09	0.29618	0.659	0.689	1.71902e-05	Proteasome subunit beta type-9
Myeloid	ENSCAFG00000044483	1.21427e-09	0.590527	0.395	0.368	1.88601e-05	NA	NA	NA
Myeloid	ENSCAFG00000004703	1.47531e-09	0.500763	0.513	0.527	2.29145e-05	NA	NA	NA
Myeloid	ENSCAFG00000030143	2.78732e-09	0.452979	0.292	0.243	4.32926e-05	NA	NA	NA
Myeloid	STX8	3.12712e-09	0.498439	0.254	0.206	4.85705e-05	Syntaxin-8	nonsurface	machine learning
Myeloid	SELENOF	3.38871e-09	0.534335	0.499	0.524	5.26335e-05	NA	NA	NA
Myeloid	PSMD8	3.79138e-09	0.533964	0.273	0.227	5.88877e-05	26S proteasome non-ATPase regulatory subunit 8
Myeloid	SSU72	4.60055e-09	0.604155	0.355	0.312	7.14558e-05	RNA polymerase II subunit A C-terminal domain phosphatase SSU72
Myeloid	CCND2	6.00459e-09	0.272965	0.261	0.203	9.32633e-05	G1/S-specific cyclin-D2
Myeloid	NASP	9.19757e-09	0.444946	0.269	0.229	0.000142857	Nuclear autoantigenic sperm protein
Myeloid	SNRNP27	1.38798e-08	0.46435	0.28	0.233	0.000215581	U4/U6.U5 small nuclear ribonucleoprotein 27 kDa protein
Myeloid	HIF1A	1.45464e-08	0.418817	0.271	0.225	0.000225934	Hypoxia-inducible factor 1-alpha
Myeloid	HNRNPK	1.71922e-08	0.384118	0.611	0.644	0.000267029	Heterogeneous nuclear ribonucleoprotein K
Myeloid	ENSCAFG00000049156	6.18149e-08	0.435372	0.482	0.472	0.000960108	NA	NA	NA
Myeloid	RAB14	7.80156e-08	0.445279	0.355	0.317	0.00121174	Ras-related protein Rab-14
Myeloid	KIF5B	9.5677e-08	0.58774	0.422	0.411	0.00148605	Kinesin-1 heavy chain
Myeloid	NDUFB7	1.05123e-07	0.569027	0.458	0.459	0.00163277	NADH dehydrogenase [ubiquinone] 1 beta subcomplex subunit 7
Myeloid	TRIB1	1.10787e-07	0.679552	0.266	0.232	0.00172074	Tribbles homolog 1
Myeloid	EIF2S2	1.61674e-07	0.376641	0.337	0.288	0.00251112	Eukaryotic translation initiation factor 2 subunit 2
Myeloid	TAP1	2.20921e-07	0.31079	0.671	0.837	0.00343135	Antigen peptide transporter 1		machine learning
Myeloid	TMEM147	2.48746e-07	0.477475	0.438	0.405	0.00386352	Transmembrane protein 147	nonsurface	neg. trainingset
Myeloid	ANP32A	2.52744e-07	0.520027	0.356	0.31	0.00392562	Acidic leucine-rich nuclear phosphoprotein 32 family member A
Myeloid	RDH11	2.92328e-07	0.518866	0.379	0.354	0.00454044	Retinol dehydrogenase 11	nonsurface	neg. trainingset
Myeloid	SNRPB	3.1802e-07	0.431563	0.315	0.27	0.00493949	Small nuclear ribonucleoprotein-associated proteins B and B'
Myeloid	TOMM7	3.72663e-07	0.303337	0.25	0.202	0.0057882	Mitochondrial import receptor subunit TOM7 homolog	nonsurface	neg. trainingset
Myeloid	NME1	4.84029e-07	0.433404	0.288	0.242	0.00751794	Nucleoside diphosphate kinase A
B cell	TNFRSF13C	0	3.41585	0.934	0.091	0	Tumor necrosis factor receptor superfamily member 13C	nonsurface	machine learning
B cell	FCRLA	0	2.42776	0.719	0.006	0	Fc receptor-like A
B cell	BANK1	0	2.17369	0.677	0.004	0	B-cell scaffold protein with ankyrin repeats
B cell	CD22	0	2.12233	0.647	0.005	0	B-cell receptor CD22	surface	pos. trainingset
B cell	DNASE2	0	2.08098	0.766	0.052	0	Deoxyribonuclease-2-alpha
B cell	DLA-DOA	0	2.06247	0.707	0.019	0	NA	NA	NA
B cell	SYK	0	1.95381	0.713	0.041	0	Tyrosine-protein kinase SYK
B cell	VPREB3	0	1.70125	0.425	0.005	0	Pre-B lymphocyte protein 3
B cell	PAX5	0	1.63868	0.515	0	0	Paired box protein Pax-5
B cell	MS4A1	0	1.55809	0.479	0.016	0	B-lymphocyte antigen CD20	surface	machine learning
B cell	CD40	0	1.52574	0.461	0.016	0	Tumor necrosis factor receptor superfamily member 5	surface	pos. trainingset
B cell	WDFY4	0	1.45998	0.479	0.014	0	WD repeat- and FYVE domain-containing protein 4	nonsurface	machine learning
B cell	HHEX	0	1.43863	0.449	0.016	0	Hematopoietically-expressed homeobox protein HHEX
B cell	HVCN1	0	1.34176	0.449	0.01	0	Voltage-gated hydrogen channel 1	nonsurface	machine learning
B cell	NAPSA	0	1.16732	0.371	0.005	0	Napsin-A
B cell	ENSCAFG00000002834	0	1.11875	0.401	0.014	0	NA	NA	NA
B cell	CD19	0	1.10106	0.383	0.008	0	B-lymphocyte antigen CD19	surface	pos. trainingset
B cell	SWAP70	0	0.970901	0.335	0.009	0	Switch-associated protein 70
B cell	AGBL4	0	0.951672	0.293	0.007	0	Cytosolic carboxypeptidase 6
B cell	ARHGAP24	0	0.742835	0.257	0.004	0	Rho GTPase-activating protein 24
B cell	IFI30	1.69769e-281	3.21172	0.892	0.102	2.63686e-277	Gamma-interferon-inducible lysosomal thiol reductase
B cell	MEF2C	1.63741e-280	1.52387	0.485	0.027	2.54323e-276	Myocyte-specific enhancer factor 2C
B cell	POU2AF1	2.1552e-243	1.46551	0.545	0.038	3.34746e-239	POU domain class 2-associating factor 1
B cell	LY86	1.91581e-233	0.823041	0.257	0.009	2.97564e-229	Lymphocyte antigen 86
B cell	CD74	1.57851e-221	2.07287	0.844	0.104	2.45174e-217	HLA class II histocompatibility antigen gamma chain	surface	machine learning
B cell	DLA-DMA	1.20012e-202	1.64931	0.743	0.081	1.86402e-198	NA	NA	NA
B cell	SAMSN1	2.05223e-188	2.43168	0.743	0.098	3.18752e-184	SAM domain-containing protein SAMSN-1
B cell	BTK	2.4369e-177	0.917305	0.335	0.02	3.785e-173	Tyrosine-protein kinase BTK
B cell	TCF4	1.74429e-164	1.10018	0.395	0.03	2.70924e-160	Transcription factor 4
B cell	CYBB	6.3223e-154	0.675099	0.257	0.013	9.81979e-150	Cytochrome b-245 heavy chain	surface	pos. trainingset
B cell	BLNK	4.69812e-148	1.07393	0.353	0.027	7.29712e-144	B-cell linker protein
B cell	SLC37A2	1.73524e-147	0.964926	0.347	0.025	2.69517e-143	Sugar phosphate exchanger 2	surface	machine learning
B cell	EMP2	4.54522e-147	1.52648	0.281	0.017	7.05964e-143	Epithelial membrane protein 2	surface	machine learning
B cell	DLA-DRA	3.74026e-142	2.60059	1	0.322	5.80937e-138	NA	NA	NA
B cell	DLA-DQA1	8.93565e-140	1.44973	0.641	0.084	1.38789e-135	NA	NA	NA
B cell	ARHGAP45	1.13853e-137	0.268507	0.683	0.095	1.76837e-133	NA	NA	NA
B cell	MARCHF1	5.6165e-134	0.815815	0.311	0.022	8.72356e-130	NA	NA	NA
B cell	CTSZ	2.28005e-110	1.69742	0.778	0.177	3.54137e-106	Cathepsin Z
B cell	PLEKHO1	4.09657e-102	1.30159	0.557	0.086	6.36279e-98	Pleckstrin homology domain-containing family O member 1
B cell	CD79A	3.91524e-92	1.6259	1	0.816	6.08115e-88	B-cell antigen receptor complex-associated protein alpha chain	surface	pos. trainingset
B cell	ENSCAFG00000050027	8.05542e-88	0.922104	0.323	0.034	1.25117e-83	NA	NA	NA
B cell	HLA-DQB2	3.83354e-87	1.78405	0.988	0.478	5.95426e-83	HLA class II histocompatibility antigen, DQ beta 2 chain	surface	pos. trainingset
B cell	ENSCAFG00000017688	1.56069e-86	1.74995	0.994	0.689	2.42407e-82	NA	NA	NA
B cell	ARPC5L	3.66835e-86	1.53518	0.719	0.176	5.69768e-82	Actin-related protein 2/3 complex subunit 5-like protein
B cell	ENSCAFG00000019044	3.12204e-81	1.41175	1	0.791	4.84915e-77	NA	NA	NA
B cell	ENSCAFG00000029884	2.3634e-80	1.37331	1	0.807	3.67083e-76	NA	NA	NA
B cell	ENSCAFG00000046992	3.14236e-78	1.43512	1	0.746	4.88071e-74	NA	NA	NA
B cell	NSMCE2	3.68478e-78	1.21346	0.467	0.079	5.72321e-74	E3 SUMO-protein ligase NSE2
B cell	PXK	5.59839e-76	1.06824	0.515	0.093	8.69541e-72	PX domain-containing protein kinase-like protein
B cell	ENSCAFG00000008873	2.67205e-71	1.49801	0.994	0.661	4.15023e-67	NA	NA	NA
B cell	ENSCAFG00000043173	3.90549e-71	1.34711	1	0.76	6.066e-67	NA	NA	NA
B cell	RGS19	2.05937e-69	1.38874	0.82	0.26	3.19862e-65	Regulator of G-protein signaling 19
B cell	REL	2.88806e-69	1.59302	0.772	0.234	4.48574e-65	Proto-oncogene c-Rel
B cell	ARID5B	7.13897e-69	1.06217	0.503	0.096	1.10883e-64	AT-rich interactive domain-containing protein 5B
B cell	FAU	4.61619e-67	1.09021	1	0.937	7.16986e-63	Ubiquitin-like protein FUBI
B cell	CDO1	7.47716e-67	1.11612	0.275	0.033	1.16135e-62	Cysteine dioxygenase type 1
B cell	TMSB10	7.1336e-65	1.73931	0.976	0.632	1.10799e-60	Thymosin beta-10
B cell	ENSCAFG00000042212	9.63321e-65	1.13911	1	0.876	1.49623e-60	NA	NA	NA
B cell	ENSCAFG00000031952	1.0007e-63	1.20471	1	0.763	1.55429e-59	NA	NA	NA
B cell	LTB	4.95157e-63	1.74254	0.802	0.273	7.69078e-59	Lymphotoxin-beta		machine learning
B cell	NACA	5.01677e-63	1.23489	1	0.759	7.79205e-59	Nascent polypeptide-associated complex subunit alpha, muscle-specific form
B cell	TFPT	5.69319e-63	1.26619	1	0.714	8.84266e-59	TCF3 fusion partner
B cell	VIM	2.05089e-62	0.715191	0.796	0.228	3.18544e-58	Vimentin
B cell	KIF20B	2.47046e-62	0.968064	0.395	0.067	3.83712e-58	Kinesin-like protein KIF20B
B cell	SP140	2.18248e-59	1.1791	0.599	0.146	3.38982e-55	Nuclear body protein SP140
B cell	CYBA	2.10452e-57	1.4762	0.958	0.492	3.26874e-53	Cytochrome b-245 light chain	nonsurface	machine learning
B cell	ENSCAFG00000005978	2.57643e-57	1.27467	0.772	0.268	4.0017e-53	NA	NA	NA
B cell	NAP1L1	6.45681e-57	1.33357	0.85	0.324	1.00287e-52	Nucleosome assembly protein 1-like 1
B cell	PSD2	2.1321e-54	0.790427	0.281	0.041	3.31157e-50	PH and SEC7 domain-containing protein 2	nonsurface	machine learning
B cell	EEF1B2	4.53875e-54	1.2199	0.982	0.7	7.04959e-50	Elongation factor 1-beta
B cell	CXCR4	6.49138e-53	1.2898	0.629	0.177	1.00824e-48	C-X-C chemokine receptor type 4	surface	machine learning
B cell	SKAP2	8.14368e-53	0.691012	0.365	0.064	1.26488e-48	Src kinase-associated phosphoprotein 2
B cell	ENSCAFG00000048619	2.00825e-51	1.09307	1	0.71	3.11922e-47	NA	NA	NA
B cell	ENSCAFG00000006485	2.42814e-50	1.27876	0.904	0.367	3.77139e-46	NA	NA	NA
B cell	ENSCAFG00000015122	1.00213e-49	1.01701	1	0.742	1.5565e-45	NA	NA	NA
B cell	C9H17orf99	3.20957e-49	0.919013	0.497	0.115	4.98511e-45	NA	NA	NA
B cell	ENSCAFG00000009523	4.60459e-49	0.965325	1	0.881	7.15185e-45	NA	NA	NA
B cell	NPM1	7.97389e-49	1.28322	0.94	0.504	1.2385e-44	Nucleophosmin
B cell	ENSCAFG00000013905	2.83112e-47	1.0534	1	0.715	4.39729e-43	NA	NA	NA
B cell	SEPTIN11	1.21595e-46	1.09663	0.557	0.157	1.88861e-42	NA	NA	NA
B cell	IRAG2	5.5333e-46	0.729887	0.371	0.074	8.59432e-42	NA	NA	NA
B cell	ENSCAFG00000007374	1.02073e-45	0.649059	0.275	0.046	1.5854e-41	NA	NA	NA
B cell	ENSCAFG00000049043	3.8572e-45	0.962248	1	0.792	5.99101e-41	NA	NA	NA
[truncated: 2,322 more rows]

## Sheet: supplemental_data_2
cluster	gene	p_val	avg_log2FC	pct.1	pct.2	p_val_adj	UniProt.description	Surfaceome.Label	Surfaceome.Label.Source
B cell	TNFRSF13C	0	3.41585	0.934	0.091	0	Tumor necrosis factor receptor superfamily member 13C	nonsurface	machine learning
B cell	FCRLA	0	2.42776	0.719	0.006	0	Fc receptor-like A
B cell	BANK1	0	2.17369	0.677	0.004	0	B-cell scaffold protein with ankyrin repeats
B cell	CD22	0	2.12233	0.647	0.005	0	B-cell receptor CD22	surface	pos. trainingset
B cell	DNASE2	0	2.08098	0.766	0.052	0	Deoxyribonuclease-2-alpha
B cell	DLA-DOA	0	2.06247	0.707	0.019	0	NA	NA	NA
B cell	SYK	0	1.95381	0.713	0.041	0	Tyrosine-protein kinase SYK
B cell	VPREB3	0	1.70125	0.425	0.005	0	Pre-B lymphocyte protein 3
B cell	PAX5	0	1.63868	0.515	0	0	Paired box protein Pax-5
B cell	MS4A1	0	1.55809	0.479	0.016	0	B-lymphocyte antigen CD20	surface	machine learning
B cell	CD40	0	1.52574	0.461	0.016	0	Tumor necrosis factor receptor superfamily member 5	surface	pos. trainingset
B cell	WDFY4	0	1.45998	0.479	0.014	0	WD repeat- and FYVE domain-containing protein 4	nonsurface	machine learning
B cell	HHEX	0	1.43863	0.449	0.016	0	Hematopoietically-expressed homeobox protein HHEX
B cell	HVCN1	0	1.34176	0.449	0.01	0	Voltage-gated hydrogen channel 1	nonsurface	machine learning
B cell	NAPSA	0	1.16732	0.371	0.005	0	Napsin-A
B cell	ENSCAFG00000002834	0	1.11875	0.401	0.014	0	NA	NA	NA
B cell	CD19	0	1.10106	0.383	0.008	0	B-lymphocyte antigen CD19	surface	pos. trainingset
B cell	SWAP70	0	0.970901	0.335	0.009	0	Switch-associated protein 70
B cell	AGBL4	0	0.951672	0.293	0.007	0	Cytosolic carboxypeptidase 6
B cell	ARHGAP24	0	0.742835	0.257	0.004	0	Rho GTPase-activating protein 24
B cell	IFI30	1.69769e-281	3.21172	0.892	0.102	2.63686e-277	Gamma-interferon-inducible lysosomal thiol reductase
B cell	MEF2C	1.63741e-280	1.52387	0.485	0.027	2.54323e-276	Myocyte-specific enhancer factor 2C
B cell	POU2AF1	2.1552e-243	1.46551	0.545	0.038	3.34746e-239	POU domain class 2-associating factor 1
B cell	LY86	1.91581e-233	0.823041	0.257	0.009	2.97564e-229	Lymphocyte antigen 86
B cell	CD74	1.57851e-221	2.07287	0.844	0.104	2.45174e-217	HLA class II histocompatibility antigen gamma chain	surface	machine learning
B cell	DLA-DMA	1.20012e-202	1.64931	0.743	0.081	1.86402e-198	NA	NA	NA
B cell	SAMSN1	2.05223e-188	2.43168	0.743	0.098	3.18752e-184	SAM domain-containing protein SAMSN-1
B cell	BTK	2.4369e-177	0.917305	0.335	0.02	3.785e-173	Tyrosine-protein kinase BTK
B cell	TCF4	1.74429e-164	1.10018	0.395	0.03	2.70924e-160	Transcription factor 4
B cell	CYBB	6.3223e-154	0.675099	0.257	0.013	9.81979e-150	Cytochrome b-245 heavy chain	surface	pos. trainingset
B cell	BLNK	4.69812e-148	1.07393	0.353	0.027	7.29712e-144	B-cell linker protein
B cell	SLC37A2	1.73524e-147	0.964926	0.347	0.025	2.69517e-143	Sugar phosphate exchanger 2	surface	machine learning
B cell	EMP2	4.54522e-147	1.52648	0.281	0.017	7.05964e-143	Epithelial membrane protein 2	surface	machine learning
B cell	DLA-DRA	3.74026e-142	2.60059	1	0.322	5.80937e-138	NA	NA	NA
B cell	DLA-DQA1	8.93565e-140	1.44973	0.641	0.084	1.38789e-135	NA	NA	NA
B cell	ARHGAP45	1.13853e-137	0.268507	0.683	0.095	1.76837e-133	NA	NA	NA
B cell	MARCHF1	5.6165e-134	0.815815	0.311	0.022	8.72356e-130	NA	NA	NA
B cell	CTSZ	2.28005e-110	1.69742	0.778	0.177	3.54137e-106	Cathepsin Z
B cell	PLEKHO1	4.09657e-102	1.30159	0.557	0.086	6.36279e-98	Pleckstrin homology domain-containing family O member 1
B cell	CD79A	3.91524e-92	1.6259	1	0.816	6.08115e-88	B-cell antigen receptor complex-associated protein alpha chain	surface	pos. trainingset
B cell	ENSCAFG00000050027	8.05542e-88	0.922104	0.323	0.034	1.25117e-83	NA	NA	NA
B cell	HLA-DQB2	3.83354e-87	1.78405	0.988	0.478	5.95426e-83	HLA class II histocompatibility antigen, DQ beta 2 chain	surface	pos. trainingset
B cell	ENSCAFG00000017688	1.56069e-86	1.74995	0.994	0.689	2.42407e-82	NA	NA	NA
B cell	ARPC5L	3.66835e-86	1.53518	0.719	0.176	5.69768e-82	Actin-related protein 2/3 complex subunit 5-like protein
B cell	ENSCAFG00000019044	3.12204e-81	1.41175	1	0.791	4.84915e-77	NA	NA	NA
B cell	ENSCAFG00000029884	2.3634e-80	1.37331	1	0.807	3.67083e-76	NA	NA	NA
B cell	ENSCAFG00000046992	3.14236e-78	1.43512	1	0.746	4.88071e-74	NA	NA	NA
B cell	NSMCE2	3.68478e-78	1.21346	0.467	0.079	5.72321e-74	E3 SUMO-protein ligase NSE2
B cell	PXK	5.59839e-76	1.06824	0.515	0.093	8.69541e-72	PX domain-containing protein kinase-like protein
B cell	ENSCAFG00000008873	2.67205e-71	1.49801	0.994	0.661	4.15023e-67	NA	NA	NA
B cell	ENSCAFG00000043173	3.90549e-71	1.34711	1	0.76	6.066e-67	NA	NA	NA
B cell	RGS19	2.05937e-69	1.38874	0.82	0.26	3.19862e-65	Regulator of G-protein signaling 19
B cell	REL	2.88806e-69	1.59302	0.772	0.234	4.48574e-65	Proto-oncogene c-Rel
B cell	ARID5B	7.13897e-69	1.06217	0.503	0.096	1.10883e-64	AT-rich interactive domain-containing protein 5B
B cell	FAU	4.61619e-67	1.09021	1	0.937	7.16986e-63	Ubiquitin-like protein FUBI
B cell	CDO1	7.47716e-67	1.11612	0.275	0.033	1.16135e-62	Cysteine dioxygenase type 1
B cell	TMSB10	7.1336e-65	1.73931	0.976	0.632	1.10799e-60	Thymosin beta-10
B cell	ENSCAFG00000042212	9.63321e-65	1.13911	1	0.876	1.49623e-60	NA	NA	NA
B cell	ENSCAFG00000031952	1.0007e-63	1.20471	1	0.763	1.55429e-59	NA	NA	NA
B cell	LTB	4.95157e-63	1.74254	0.802	0.273	7.69078e-59	Lymphotoxin-beta		machine learning
B cell	NACA	5.01677e-63	1.23489	1	0.759	7.79205e-59	Nascent polypeptide-associated complex subunit alpha, muscle-specific form
B cell	TFPT	5.69319e-63	1.26619	1	0.714	8.84266e-59	TCF3 fusion partner
B cell	VIM	2.05089e-62	0.715191	0.796	0.228	3.18544e-58	Vimentin
B cell	KIF20B	2.47046e-62	0.968064	0.395	0.067	3.83712e-58	Kinesin-like protein KIF20B
B cell	SP140	2.18248e-59	1.1791	0.599	0.146	3.38982e-55	Nuclear body protein SP140
B cell	CYBA	2.10452e-57	1.4762	0.958	0.492	3.26874e-53	Cytochrome b-245 light chain	nonsurface	machine learning
B cell	ENSCAFG00000005978	2.57643e-57	1.27467	0.772	0.268	4.0017e-53	NA	NA	NA
B cell	NAP1L1	6.45681e-57	1.33357	0.85	0.324	1.00287e-52	Nucleosome assembly protein 1-like 1
B cell	PSD2	2.1321e-54	0.790427	0.281	0.041	3.31157e-50	PH and SEC7 domain-containing protein 2	nonsurface	machine learning
B cell	EEF1B2	4.53875e-54	1.2199	0.982	0.7	7.04959e-50	Elongation factor 1-beta
B cell	CXCR4	6.49138e-53	1.2898	0.629	0.177	1.00824e-48	C-X-C chemokine receptor type 4	surface	machine learning
B cell	SKAP2	8.14368e-53	0.691012	0.365	0.064	1.26488e-48	Src kinase-associated phosphoprotein 2
B cell	ENSCAFG00000048619	2.00825e-51	1.09307	1	0.71	3.11922e-47	NA	NA	NA
B cell	ENSCAFG00000006485	2.42814e-50	1.27876	0.904	0.367	3.77139e-46	NA	NA	NA
B cell	ENSCAFG00000015122	1.00213e-49	1.01701	1	0.742	1.5565e-45	NA	NA	NA
B cell	C9H17orf99	3.20957e-49	0.919013	0.497	0.115	4.98511e-45	NA	NA	NA
B cell	ENSCAFG00000009523	4.60459e-49	0.965325	1	0.881	7.15185e-45	NA	NA	NA
B cell	NPM1	7.97389e-49	1.28322	0.94	0.504	1.2385e-44	Nucleophosmin
B cell	ENSCAFG00000013905	2.83112e-47	1.0534	1	0.715	4.39729e-43	NA	NA	NA
B cell	SEPTIN11	1.21595e-46	1.09663	0.557	0.157	1.88861e-42	NA	NA	NA
B cell	IRAG2	5.5333e-46	0.729887	0.371	0.074	8.59432e-42	NA	NA	NA
B cell	ENSCAFG00000007374	1.02073e-45	0.649059	0.275	0.046	1.5854e-41	NA	NA	NA
B cell	ENSCAFG00000049043	3.8572e-45	0.962248	1	0.792	5.99101e-41	NA	NA	NA
B cell	LYN	5.63456e-45	0.544024	0.281	0.047	8.7516e-41	Tyrosine-protein kinase Lyn
B cell	MCUB	1.20198e-44	0.685558	0.251	0.039	1.86692e-40	NA	NA	NA
B cell	ENSCAFG00000000842	2.02885e-44	0.968692	0.677	0.238	3.15121e-40	NA	NA	NA
B cell	TCF3	2.56279e-44	0.65539	0.263	0.043	3.98052e-40	Transcription factor E2-alpha
B cell	PLEK	3.09498e-44	0.266611	0.293	0.049	4.80712e-40	Pleckstrin
B cell	ABCA1	1.582e-43	0.825576	0.251	0.039	2.45716e-39	ATP-binding cassette sub-family A member 1	surface	machine learning
B cell	MARCKS	2.23503e-43	0.499295	0.251	0.039	3.47146e-39	Myristoylated alanine-rich C-kinase substrate
B cell	ENSCAFG00000018784	8.91512e-43	0.944986	1	0.757	1.3847e-38	NA	NA	NA
B cell	CTSS	1.40233e-42	0.409517	0.599	0.183	2.1781e-38	Cathepsin S
B cell	ACP5	1.14859e-41	0.835037	0.539	0.151	1.78399e-37	Tartrate-resistant acid phosphatase type 5
B cell	DYRK1B	1.24151e-41	0.942735	1	0.77	1.92831e-37	Dual specificity tyrosine-phosphorylation-regulated kinase 1B
B cell	ODC1	1.90125e-41	1.46494	0.874	0.526	2.95303e-37	Ornithine decarboxylase
B cell	HIF1A	1.91422e-41	1.2047	0.635	0.226	2.97317e-37	Hypoxia-inducible factor 1-alpha
B cell	UBA52	2.71091e-41	0.87146	1	0.797	4.21058e-37	Ubiquitin-60S ribosomal protein L40
B cell	MBD4	1.24387e-40	0.756511	0.305	0.059	1.93197e-36	Methyl-CpG-binding domain protein 4
B cell	ENSCAFG00000002215	1.37092e-40	1.12955	0.91	0.525	2.12932e-36	NA	NA	NA
B cell	RALGPS2	2.18976e-40	1.01954	0.491	0.147	3.40114e-36	Ras-specific guanine nucleotide-releasing factor RalGPS2
B cell	EEF1A1	9.81341e-40	1.00888	0.982	0.694	1.52422e-35	Elongation factor 1-alpha 1
B cell	MTMR14	2.71362e-39	0.646625	0.311	0.063	4.2148e-35	Myotubularin-related protein 14
B cell	ENSCAFG00000008311	5.74513e-39	1.07048	0.88	0.439	8.92334e-35	NA	NA	NA
B cell	SNX2	3.24165e-38	0.770594	0.545	0.162	5.03492e-34	Sorting nexin-2
B cell	SRP19	3.81156e-38	1.05535	0.898	0.491	5.92012e-34	Signal recognition particle 19 kDa protein
B cell	ENSCAFG00000025115	7.25912e-38	1.05117	0.778	0.299	1.12749e-33	NA	NA	NA
B cell	PPP1R12C	1.38939e-37	0.52768	0.257	0.046	2.158e-33	Protein phosphatase 1 regulatory subunit 12C
B cell	DDX21	4.64389e-37	0.689344	0.407	0.101	7.21289e-33	Nucleolar RNA helicase 2
B cell	ENSCAFG00000017824	7.81829e-37	0.90865	0.551	0.171	1.21434e-32	NA	NA	NA
B cell	SINHCAF	2.18501e-36	0.782112	0.407	0.104	3.39375e-32	NA	NA	NA
B cell	ENSCAFG00000011856	3.99796e-36	0.845569	0.479	0.139	6.20963e-32	NA	NA	NA
B cell	TCEA1	3.74858e-35	0.979676	0.683	0.27	5.8223e-31	Transcription elongation factor A protein 1
B cell	ENSCAFG00000015834	1.21813e-34	0.917161	0.958	0.642	1.892e-30	NA	NA	NA
B cell	ENSCAFG00000044682	1.36275e-34	0.952507	0.97	0.662	2.11662e-30	NA	NA	NA
B cell	FAM118A	3.27409e-34	0.603043	0.317	0.069	5.08531e-30	Protein FAM118A	nonsurface	machine learning
B cell	ENSCAFG00000043730	1.10277e-32	0.954701	0.91	0.55	1.71282e-28	NA	NA	NA
B cell	ENSCAFG00000015445	1.19888e-32	0.819027	0.581	0.198	1.86211e-28	NA	NA	NA
B cell	HEXB	1.79564e-32	0.640095	0.437	0.127	2.78899e-28	Beta-hexosaminidase subunit beta
B cell	PIGX	9.61633e-32	0.698478	0.347	0.089	1.49361e-27	Phosphatidylinositol-glycan biosynthesis class X protein		machine learning
B cell	RACK1	1.84505e-31	0.818602	0.982	0.606	2.86574e-27	NA	NA	NA
B cell	RFC2	8.00383e-31	0.581519	0.311	0.074	1.24316e-26	Replication factor C subunit 2
B cell	FBXO6	1.48633e-30	0.75363	0.461	0.144	2.30856e-26	F-box only protein 6
B cell	RANGRF	2.51447e-30	0.523709	0.251	0.051	3.90548e-26	Ran guanine nucleotide release factor
B cell	ARL14EP	3.02488e-30	0.631489	0.479	0.145	4.69824e-26	ARL14 effector protein
B cell	ENSCAFG00000035509	3.73836e-30	0.78934	0.485	0.16	5.80642e-26	NA	NA	NA
B cell	SYNGR2	4.03728e-30	0.868226	0.587	0.224	6.27071e-26	Synaptogyrin-2		machine learning
B cell	ENSCAFG00000045333	6.50438e-30	0.763324	1	0.785	1.01026e-25	NA	NA	NA
B cell	GRB2	7.17465e-30	0.83538	0.653	0.258	1.11437e-25	Growth factor receptor-bound protein 2
B cell	PTDSS1	6.95116e-29	0.533925	0.281	0.064	1.07965e-24	Phosphatidylserine synthase 1	nonsurface	machine learning
B cell	ELMO1	3.00733e-28	0.418068	0.251	0.054	4.67098e-24	Engulfment and cell motility protein 1
B cell	PTPN6	4.7154e-28	0.79638	0.976	0.64	7.32396e-24	Tyrosine-protein phosphatase non-receptor type 6
B cell	PFKFB3	7.86871e-28	0.770339	0.419	0.133	1.22217e-23	6-phosphofructo-2-kinase/fructose-2,6-bisphosphatase 3
B cell	SMAP2	9.52375e-28	0.629005	0.485	0.163	1.47923e-23	Stromal membrane-associated protein 2
B cell	PRDX1	9.68642e-28	0.834074	0.802	0.413	1.5045e-23	Peroxiredoxin-1
B cell	BIN1	1.04579e-27	0.731666	0.395	0.114	1.62433e-23	Myc box-dependent-interacting protein 1
B cell	ENSCAFG00000030556	1.37351e-27	0.720525	0.563	0.207	2.13334e-23	NA	NA	NA
B cell	PARP1	5.5136e-27	0.674998	0.575	0.207	8.56373e-23	Poly [ADP-ribose] polymerase 1
B cell	ARHGDIB	8.60426e-27	0.615622	0.509	0.165	1.33641e-22	Rho GDP-dissociation inhibitor 2
B cell	MYCBP2	1.3515e-26	0.848883	0.862	0.475	2.09916e-22	E3 ubiquitin-protein ligase MYCBP2
B cell	RASGRP2	2.02995e-26	0.513365	0.323	0.083	3.15292e-22	RAS guanyl-releasing protein 2
B cell	ENSCAFG00000048414	2.22134e-26	0.626938	0.347	0.097	3.45018e-22	NA	NA	NA
B cell	EBAG9	3.03537e-26	0.782962	0.533	0.201	4.71454e-22	Receptor-binding cancer antigen expressed on SiSo cells	nonsurface	machine learning
B cell	EEF1D	1.20279e-25	0.7676	0.964	0.651	1.86817e-21	Elongation factor 1-delta
B cell	KRT10	2.70394e-25	0.834441	0.725	0.363	4.19976e-21	Keratin, type I cytoskeletal 10
B cell	ENSCAFG00000006102	3.0288e-25	0.724472	1	0.81	4.70433e-21	NA	NA	NA
B cell	SMC6	3.0833e-25	0.768438	0.701	0.307	4.78899e-21	Structural maintenance of chromosomes protein 6
B cell	MTPN	7.30279e-25	0.591219	0.413	0.133	1.13427e-20	Myotrophin
B cell	LDHB	2.69365e-24	0.518711	0.293	0.077	4.18378e-20	L-lactate dehydrogenase B chain
B cell	EIF3K	5.04084e-24	0.70529	0.982	0.702	7.82943e-20	Eukaryotic translation initiation factor 3 subunit K
B cell	SNRPG	1.15609e-23	0.747016	0.928	0.557	1.79564e-19	Small nuclear ribonucleoprotein G
B cell	CAPG	1.88046e-23	0.702356	0.713	0.321	2.92073e-19	Macrophage-capping protein
B cell	ENSCAFG00000017257	8.01422e-23	0.68512	0.551	0.237	1.24477e-18	NA	NA	NA
B cell	IMPDH2	1.1265e-22	0.715927	0.419	0.146	1.74968e-18	Inosine-5'-monophosphate dehydrogenase 2
B cell	SNRPD2	1.78117e-22	0.69356	0.958	0.631	2.76652e-18	Small nuclear ribonucleoprotein Sm D2
B cell	GPATCH4	3.49323e-22	0.586469	0.293	0.082	5.42568e-18	G patch domain-containing protein 4
B cell	EIF3M	4.6524e-22	0.701151	0.766	0.374	7.22611e-18	Eukaryotic translation initiation factor 3 subunit M
B cell	EIF4B	9.2871e-22	0.715451	0.862	0.585	1.44247e-17	Eukaryotic translation initiation factor 4B
B cell	ENSCAFG00000030359	1.13159e-21	0.619971	0.784	0.39	1.75758e-17	NA	NA	NA
B cell	ANKRD37	1.46136e-21	0.577885	0.293	0.085	2.26978e-17	Ankyrin repeat domain-containing protein 37
B cell	SMARCE1	2.63627e-21	0.584921	0.581	0.242	4.09465e-17	SWI/SNF-related matrix-associated actin-dependent regulator of chromatin subfamily E member 1
B cell	ZNF250	3.50779e-21	0.476039	0.281	0.079	5.4483e-17	Zinc finger protein 250
B cell	ZNF326	1.60786e-20	0.742449	0.485	0.213	2.49733e-16	DBIRD complex subunit ZNF326
B cell	TUT4	3.52552e-20	0.561532	0.551	0.222	5.47584e-16	NA	NA	NA
B cell	GTF2F2	4.83756e-20	0.651907	0.365	0.127	7.5137e-16	General transcription factor IIF subunit 2
B cell	ADK	6.11752e-20	0.597261	0.287	0.089	9.50173e-16	Adenosine kinase
B cell	ATP10D	4.93619e-19	0.52668	0.299	0.092	7.6669e-15	Probable phospholipid-transporting ATPase VD		machine learning
B cell	MCTS1	5.74245e-19	0.620779	0.419	0.163	8.91917e-15	Malignant T-cell-amplified sequence 1
B cell	SLC2A4RG	8.60234e-19	0.509521	0.437	0.166	1.33611e-14	SLC2A4 regulator
B cell	UTP3	2.63783e-18	0.531407	0.665	0.319	4.09708e-14	Something about silencing protein 10
B cell	LAMTOR2	2.90727e-18	0.541145	0.695	0.354	4.51558e-14	Ragulator complex protein LAMTOR2
B cell	TSPO	3.10601e-18	0.70549	0.473	0.2	4.82425e-14	Translocator protein	nonsurface	neg. trainingset
B cell	CARD11	3.7995e-18	0.439295	0.287	0.086	5.90139e-14	Caspase recruitment domain-containing protein 11
B cell	UXT	4.25485e-18	0.559222	0.401	0.151	6.60864e-14	Protein UXT
B cell	VEGFB	5.06712e-18	0.480728	0.353	0.122	7.87025e-14	Vascular endothelial growth factor B
B cell	ENSCAFG00000030083	5.1992e-18	0.456692	0.377	0.133	8.0754e-14	NA	NA	NA
B cell	TIMM9.1	5.78765e-18	0.534017	0.431	0.169	8.98938e-14	NA	NA	NA
B cell	UTP18	5.88057e-18	0.361665	0.257	0.074	9.13371e-14	U3 small nucleolar RNA-associated protein 18 homolog
B cell	NENF	6.07269e-18	0.476845	0.317	0.106	9.4321e-14	Neudesin
B cell	COQ10B	2.04448e-17	0.546673	0.904	0.57	3.17549e-13	Coenzyme Q-binding protein COQ10 homolog B, mitochondrial
B cell	ENSCAFG00000024474	2.21565e-17	0.599695	0.251	0.077	3.44135e-13	NA	NA	NA
B cell	SYTL1	2.39894e-17	0.43212	0.293	0.093	3.72603e-13	Synaptotagmin-like protein 1
B cell	ENSCAFG00000043193	7.17529e-17	0.536416	0.814	0.452	1.11447e-12	NA	NA	NA
B cell	CCDC50	7.59753e-17	0.837087	0.491	0.239	1.18005e-12	Coiled-coil domain-containing protein 50
B cell	NOP53	7.95459e-17	0.603049	0.844	0.531	1.23551e-12	NA	NA	NA
B cell	TRMT112	1.01381e-16	0.528002	0.826	0.435	1.57465e-12	Multifunctional methyltransferase subunit TRM112-like protein
B cell	ENSCAFG00000013572	1.5008e-16	0.424767	0.263	0.083	2.33105e-12	NA	NA	NA
B cell	RCSD1	1.5488e-16	0.529251	0.485	0.203	2.4056e-12	CapZ-interacting protein
B cell	TMEM131L	1.69583e-16	0.463993	0.317	0.109	2.63396e-12	NA	NA	NA
B cell	ZC3H14	1.8271e-16	0.524198	0.293	0.099	2.83786e-12	Zinc finger CCCH domain-containing protein 14
B cell	DFFA	2.28285e-16	0.397316	0.257	0.079	3.54572e-12	DNA fragmentation factor subunit alpha
B cell	PES1	3.00246e-16	0.533209	0.257	0.081	4.66342e-12	Pescadillo homolog
B cell	ABRACL	3.09678e-16	0.563178	0.898	0.537	4.80991e-12	Costars family protein ABRACL
B cell	ARHGAP15	3.20102e-16	0.397344	0.281	0.09	4.97183e-12	Rho GTPase-activating protein 15
B cell	RSL1D1	3.27689e-16	0.504622	0.365	0.135	5.08966e-12	Ribosomal L1 domain-containing protein 1
B cell	MNDA	3.31098e-16	0.524523	0.784	0.419	5.14262e-12	Myeloid cell nuclear differentiation antigen
B cell	BTF3	3.7232e-16	0.543288	0.97	0.651	5.78288e-12	Transcription factor BTF3
B cell	GOLM1	3.81368e-16	0.566924	0.287	0.101	5.92341e-12	Golgi membrane protein 1		machine learning
B cell	VAMP5	6.26424e-16	0.513078	0.443	0.191	9.72961e-12	Vesicle-associated membrane protein 5	nonsurface	machine learning
B cell	CLEC2D	6.71249e-16	0.521258	0.605	0.281	1.04258e-11	C-type lectin domain family 2 member D	surface	pos. trainingset
B cell	SIPA1	6.92452e-16	0.615853	0.629	0.326	1.07552e-11	Signal-induced proliferation-associated protein 1
B cell	RSL24D1	7.16322e-16	0.436787	0.455	0.187	1.11259e-11	Probable ribosome biogenesis protein RLP24
B cell	TWF2	7.46171e-16	0.398311	0.509	0.211	1.15895e-11	Twinfilin-2
B cell	EIF1B	7.87135e-16	0.614931	0.551	0.264	1.22258e-11	Eukaryotic translation initiation factor 1b
B cell	VPS13C	8.04201e-16	0.494846	0.551	0.255	1.24909e-11	Vacuolar protein sorting-associated protein 13C
B cell	SEMA7A	1.33932e-15	0.440872	0.467	0.199	2.08023e-11	Semaphorin-7A	surface	GPI (UniProt)
B cell	EIF3E	1.50635e-15	0.556522	0.581	0.281	2.33966e-11	Eukaryotic translation initiation factor 3 subunit E
B cell	EIF2A	2.53304e-15	0.540144	0.371	0.151	3.93432e-11	Eukaryotic translation initiation factor 2A
B cell	MYO5A	3.5998e-15	0.411572	0.323	0.118	5.59121e-11	Unconventional myosin-Va
B cell	SLC44A2	4.15142e-15	0.412099	0.311	0.109	6.44798e-11	Choline transporter-like protein 2	surface	machine learning
B cell	HSP90AB1	5.1694e-15	0.464063	0.94	0.672	8.02912e-11	Heat shock protein HSP 90-beta
B cell	MACF1	7.61876e-15	0.458605	0.79	0.471	1.18335e-10	Microtubule-actin cross-linking factor 1, isoforms 1/2/3/5
B cell	CNPY3	1.18686e-14	0.457397	0.365	0.143	1.84344e-10	Protein canopy homolog 3
B cell	SDAD1	1.37759e-14	0.311568	0.275	0.092	2.13967e-10	Protein SDA1 homolog	nonsurface	neg. trainingset
B cell	ENSCAFG00000042176	1.42947e-14	0.67728	0.731	0.454	2.22025e-10	NA	NA	NA
B cell	SARAF	1.61198e-14	0.469751	0.551	0.263	2.50373e-10	Store-operated calcium entry-associated regulatory factor	nonsurface	neg. trainingset
B cell	RASAL2	1.957e-14	0.386953	0.287	0.101	3.03962e-10	Ras GTPase-activating protein nGAP
B cell	MAP7D3	2.44659e-14	0.499304	0.401	0.164	3.80004e-10	MAP7 domain-containing protein 3
B cell	EXOSC7	2.68315e-14	0.476747	0.353	0.139	4.16746e-10	Exosome complex component RRP42
B cell	DDX5	2.96129e-14	0.542932	0.952	0.844	4.59948e-10	Probable ATP-dependent RNA helicase DDX5
B cell	SLC25A6	3.63079e-14	0.494621	0.988	0.732	5.63934e-10	ADP/ATP translocase 3	nonsurface	neg. trainingset
B cell	IRF3	4.67139e-14	0.601951	0.497	0.253	7.25561e-10	Interferon regulatory factor 3
B cell	URI1	5.01425e-14	0.339993	0.449	0.193	7.78814e-10	Unconventional prefoldin RPB5 interactor 1
B cell	PDE4B	6.1965e-14	0.38217	0.353	0.139	9.6244e-10	cAMP-specific 3',5'-cyclic phosphodiesterase 4B
B cell	LYSMD2	6.92288e-14	0.381875	0.281	0.098	1.07526e-09	LysM and putative peptidoglycan-binding domain-containing protein 2
B cell	KRTCAP2	7.43737e-14	0.545709	0.844	0.538	1.15517e-09	Keratinocyte-associated protein 2	nonsurface	machine learning
B cell	POLR1D	9.06138e-14	0.456483	0.599	0.305	1.40741e-09	DNA-directed RNA polymerases I and III subunit RPAC2
B cell	ZCCHC7	1.27895e-13	0.53809	0.407	0.182	1.98646e-09	Zinc finger CCHC domain-containing protein 7
B cell	NOP56	1.83773e-13	0.418681	0.401	0.171	2.85436e-09	Nucleolar protein 56
B cell	UMPS	1.83781e-13	0.370629	0.341	0.133	2.85449e-09	Uridine 5'-monophosphate synthase
B cell	ICAM2	2.37765e-13	0.451897	0.269	0.097	3.69297e-09	Intercellular adhesion molecule 2	surface	machine learning
B cell	RGS1	2.68417e-13	0.338059	0.766	0.427	4.16906e-09	Regulator of G-protein signaling 1
B cell	EIF2S3	2.69621e-13	0.479306	0.527	0.264	4.18775e-09	Eukaryotic translation initiation factor 2 subunit 3
B cell	UGDH	3.03346e-13	0.610933	0.305	0.127	4.71157e-09	UDP-glucose 6-dehydrogenase
B cell	ENSCAFG00000043577	4.26448e-13	0.448083	0.838	0.538	6.62359e-09	NA	NA	NA
B cell	UBA2	4.63392e-13	0.35635	0.365	0.148	7.19741e-09	SUMO-activating enzyme subunit 2
B cell	CNTRL	5.33848e-13	0.334591	0.581	0.285	8.29173e-09	Centriolin
B cell	MRTO4	5.84737e-13	0.389759	0.257	0.092	9.08213e-09	mRNA turnover protein 4 homolog
B cell	GRINA	6.10984e-13	0.45041	0.401	0.182	9.4898e-09	Protein lifeguard 1	nonsurface	machine learning
B cell	RAB4B	7.3512e-13	0.448691	0.539	0.266	1.14179e-08	Ras-related protein Rab-4B
B cell	PCMTD1	1.02667e-12	0.43139	0.323	0.13	1.59463e-08	Protein-L-isoaspartate O-methyltransferase domain-containing protein 1
B cell	SH2D3C	1.04987e-12	0.34136	0.365	0.147	1.63065e-08	SH2 domain-containing protein 3C
B cell	ZMYM1	1.0882e-12	0.388315	0.287	0.108	1.6902e-08	Zinc finger MYM-type protein 1
B cell	ZNF593	1.10609e-12	0.364131	0.431	0.193	1.71797e-08	Zinc finger protein 593
B cell	PHPT1	1.1399e-12	0.529462	0.461	0.223	1.77049e-08	14 kDa phosphohistidine phosphatase
B cell	MYG1	1.15484e-12	0.397727	0.353	0.148	1.7937e-08	NA	NA	NA
B cell	PFDN5	1.23423e-12	0.451084	0.928	0.637	1.91701e-08	Prefoldin subunit 5
B cell	NOP10	1.32057e-12	0.432446	0.653	0.342	2.05111e-08	H/ACA ribonucleoprotein complex subunit 3
B cell	EXOC6	1.37582e-12	0.514692	0.401	0.185	2.13692e-08	Exocyst complex component 6
B cell	C20H19orf53	1.42719e-12	0.485151	0.683	0.393	2.21671e-08	NA	NA	NA
B cell	OGA	2.08355e-12	0.432558	0.659	0.38	3.23617e-08	NA	NA	NA
B cell	HUS1	2.12892e-12	0.501105	0.275	0.108	3.30663e-08	Checkpoint protein HUS1
B cell	TESC	2.31541e-12	0.50791	0.449	0.215	3.5963e-08	Calcineurin B homologous protein 3
B cell	ATE1	2.9018e-12	0.40255	0.311	0.126	4.50708e-08	Arginyl-tRNA--protein transferase 1
B cell	COX17	3.95469e-12	0.361135	0.707	0.405	6.14242e-08	Cytochrome c oxidase copper chaperone
B cell	ST13	5.34536e-12	0.483781	0.659	0.39	8.30242e-08	Hsc70-interacting protein
B cell	SSB	5.75739e-12	0.468395	0.617	0.325	8.94238e-08	Lupus La protein
B cell	ENSCAFG00000004260	6.77152e-12	0.449097	0.868	0.586	1.05175e-07	NA	NA	NA
B cell	ITPR2	6.88068e-12	0.42769	0.557	0.308	1.06871e-07	Inositol 1,4,5-trisphosphate receptor type 2	nonsurface	neg. trainingset
B cell	ENSCAFG00000000061	7.18296e-12	0.53888	0.629	0.377	1.11566e-07	NA	NA	NA
B cell	ENSCAFG00000016065	8.61569e-12	0.315724	0.437	0.196	1.33819e-07	NA	NA	NA
B cell	CEBPZ	8.77646e-12	0.388352	0.419	0.19	1.36316e-07	CCAAT/enhancer-binding protein zeta
B cell	ENSCAFG00000049108	9.0201e-12	0.403257	0.796	0.48	1.401e-07	NA	NA	NA
B cell	TAF11	1.01867e-11	0.354572	0.269	0.102	1.5822e-07	Transcription initiation factor TFIID subunit 11
B cell	SERBP1	1.09823e-11	0.404376	0.844	0.508	1.70577e-07	Plasminogen activator inhibitor 1 RNA-binding protein
B cell	MBNL1	1.28237e-11	0.450272	0.671	0.387	1.99178e-07	Muscleblind-like protein 1
B cell	NOLC1	1.66748e-11	0.29235	0.305	0.121	2.58994e-07	Nucleolar and coiled-body phosphoprotein 1
B cell	TXNL1	1.68895e-11	0.440992	0.623	0.354	2.62328e-07	Thioredoxin-like protein 1
B cell	LSM3	1.94845e-11	0.312968	0.413	0.187	3.02633e-07	U6 snRNA-associated Sm-like protein LSm3
B cell	KLHDC2	2.10955e-11	0.467447	0.257	0.101	3.27655e-07	Kelch domain-containing protein 2
B cell	RUNDC3B	2.3638e-11	0.426338	0.281	0.112	3.67145e-07	RUN domain-containing protein 3B
B cell	ESF1	2.68659e-11	0.334301	0.329	0.136	4.17281e-07	ESF1 homolog
B cell	TMA16	3.50468e-11	0.341077	0.293	0.119	5.44347e-07	Translation machinery-associated protein 16
B cell	STOML2	3.8827e-11	0.397077	0.287	0.117	6.03061e-07	Stomatin-like protein 2, mitochondrial
B cell	FBL	3.9989e-11	0.375335	0.353	0.155	6.21109e-07	rRNA 2'-O-methyltransferase fibrillarin
B cell	SH3BP5	4.22538e-11	0.474766	0.293	0.123	6.56287e-07	SH3 domain-binding protein 5
B cell	CARD19	4.78766e-11	0.420526	0.269	0.11	7.4362e-07	NA	NA	NA
B cell	EIF3I	7.02315e-11	0.467472	0.539	0.294	1.09084e-06	Eukaryotic translation initiation factor 3 subunit I
B cell	PABPC1	7.77477e-11	0.399151	0.689	0.399	1.20758e-06	Polyadenylate-binding protein 1
B cell	NUCKS1	7.81577e-11	0.308909	0.79	0.488	1.21395e-06	Nuclear ubiquitous casein and cyclin-dependent kinase substrate 1
B cell	ENSCAFG00000017001	8.73853e-11	0.466714	0.311	0.14	1.35727e-06	NA	NA	NA
B cell	CD47	1.30283e-10	0.395212	0.599	0.358	2.02355e-06	Leukocyte surface antigen CD47	surface	pos. trainingset
B cell	RNPS1	1.7699e-10	0.296651	0.329	0.143	2.74901e-06	RNA-binding protein with serine-rich domain 1
B cell	NFIC	1.941e-10	0.342582	0.293	0.122	3.01476e-06	Nuclear factor 1 C-type
B cell	ENSCAFG00000042472	2.1861e-10	0.331841	0.449	0.219	3.39545e-06	NA	NA	NA
B cell	EIF1	2.26168e-10	0.36618	0.994	0.866	3.51285e-06	Eukaryotic translation initiation factor 1
B cell	ENSCAFG00000024271	2.4018e-10	0.411594	0.263	0.108	3.73048e-06	NA	NA	NA
B cell	TOMM7	2.66357e-10	0.416599	0.413	0.204	4.13706e-06	Mitochondrial import receptor subunit TOM7 homolog	nonsurface	neg. trainingset
B cell	RPF1	2.87642e-10	0.376279	0.425	0.207	4.46766e-06	Ribosome production factor 1
B cell	BRI3	2.94611e-10	0.418142	0.359	0.172	4.5759e-06	Brain protein I3	nonsurface	machine learning
B cell	FUT8	2.95361e-10	0.413398	0.299	0.132	4.58754e-06	Alpha-(1,6)-fucosyltransferase	nonsurface	neg. trainingset
B cell	PSMG4	3.00125e-10	0.271134	0.347	0.156	4.66154e-06	Proteasome assembly chaperone 4
B cell	GSPT2	3.40611e-10	0.404107	0.311	0.135	5.29037e-06	Eukaryotic peptide chain release factor GTP-binding subunit ERF3B
B cell	EIF3F	3.55574e-10	0.390762	0.838	0.528	5.52278e-06	Eukaryotic translation initiation factor 3 subunit F
B cell	TMX3	4.1767e-10	0.351714	0.263	0.107	6.48726e-06	Protein disulfide-isomerase TMX3	surface	machine learning
B cell	EBNA1BP2	4.35296e-10	0.259151	0.317	0.137	6.76102e-06	Probable rRNA-processing protein EBP2
B cell	STK17B	4.78593e-10	0.336436	0.802	0.517	7.43351e-06	Serine/threonine-protein kinase 17B
B cell	ENSCAFG00000031588	4.89094e-10	0.353605	0.719	0.444	7.59661e-06	NA	NA	NA
B cell	ANP32A	5.37367e-10	0.367422	0.569	0.311	8.34639e-06	Acidic leucine-rich nuclear phosphoprotein 32 family member A
B cell	EIF3H	5.56357e-10	0.318829	0.587	0.32	8.64134e-06	Eukaryotic translation initiation factor 3 subunit H
B cell	LRRFIP2	5.60941e-10	0.484242	0.275	0.122	8.71253e-06	Leucine-rich repeat flightless-interacting protein 2
B cell	TYMS	6.25449e-10	0.287543	0.251	0.099	9.71447e-06	Thymidylate synthase
B cell	APEX1	7.38987e-10	0.43109	0.251	0.104	1.1478e-05	DNA-(apurinic or apyrimidinic site) lyase
B cell	ARFRP1	7.77617e-10	0.387725	0.299	0.137	1.20779e-05	ADP-ribosylation factor-related protein 1
B cell	PPP1R14B	8.92013e-10	0.33198	0.479	0.25	1.38547e-05	Protein phosphatase 1 regulatory subunit 14B
B cell	TPST2	8.93281e-10	0.276958	0.299	0.131	1.38744e-05	Protein-tyrosine sulfotransferase 2	nonsurface	neg. trainingset
B cell	CCT2	9.32634e-10	0.303322	0.377	0.178	1.44857e-05	T-complex protein 1 subunit beta
B cell	EIF3D	9.49669e-10	0.457758	0.569	0.334	1.47503e-05	Eukaryotic translation initiation factor 3 subunit D
B cell	SNX3	1.05961e-09	0.431315	0.719	0.503	1.64578e-05	Sorting nexin-3
B cell	GYPC	1.16331e-09	0.306273	0.401	0.191	1.80685e-05	Glycophorin-C	surface	pos. trainingset
B cell	ENSCAFG00000028613	1.36094e-09	0.338237	0.832	0.531	2.11381e-05	NA	NA	NA
B cell	KARS1	1.58456e-09	0.403546	0.563	0.337	2.46115e-05	NA	NA	NA
B cell	PAIP2	1.70507e-09	0.330992	0.389	0.193	2.64831e-05	Polyadenylate-binding protein-interacting protein 2
B cell	CTSC	2.12319e-09	0.312688	0.389	0.194	3.29774e-05	Dipeptidyl peptidase 1
B cell	MRPS28	2.1707e-09	0.327301	0.281	0.121	3.37154e-05	28S ribosomal protein S28, mitochondrial
B cell	ENSCAFG00000023972	2.25247e-09	0.365251	0.275	0.124	3.49853e-05	NA	NA	NA
B cell	USP21	2.6846e-09	0.345694	0.683	0.419	4.16972e-05	Ubiquitin carboxyl-terminal hydrolase 21
B cell	ATP5F1E	2.95664e-09	0.350715	0.365	0.184	4.59226e-05	NA	NA	NA
B cell	CCT4	2.975e-09	0.410936	0.419	0.219	4.62078e-05	T-complex protein 1 subunit delta
B cell	OXA1L	2.99763e-09	0.413472	0.263	0.116	4.65591e-05	Mitochondrial inner membrane protein OXA1L	nonsurface	machine learning
B cell	PRMT1	3.39012e-09	0.302798	0.377	0.184	5.26553e-05	Protein arginine N-methyltransferase 1
B cell	CDKN2AIPNL	3.59439e-09	0.292708	0.257	0.109	5.58281e-05	CDKN2AIP N-terminal-like protein
B cell	ENSCAFG00000006456	3.94001e-09	0.354399	0.377	0.188	6.11963e-05	NA	NA	NA
B cell	ZRANB2	3.95806e-09	0.392722	0.461	0.252	6.14765e-05	Zinc finger Ran-binding domain-containing protein 2
B cell	GADD45GIP1	4.05841e-09	0.298283	0.317	0.146	6.30352e-05	Growth arrest and DNA damage-inducible proteins-interacting protein 1
B cell	HNRNPDL	4.31589e-09	0.371248	0.551	0.325	6.70344e-05	Heterogeneous nuclear ribonucleoprotein D-like
B cell	PA2G4	4.72918e-09	0.301785	0.389	0.192	7.34537e-05	Proliferation-associated protein 2G4
B cell	CCDC91	4.82379e-09	0.329269	0.335	0.158	7.49232e-05	Coiled-coil domain-containing protein 91
B cell	ENSCAFG00000047363	5.01703e-09	0.366306	0.659	0.402	7.79245e-05	NA	NA	NA
B cell	RERE	5.62094e-09	0.358825	0.395	0.205	8.73045e-05	Arginine-glutamic acid dipeptide repeats protein
B cell	GTF3A	5.91743e-09	0.352491	0.299	0.136	9.19096e-05	Transcription factor IIIA
B cell	DRAM2	6.41183e-09	0.38927	0.341	0.167	9.95886e-05	DNA damage-regulated autophagy modulator protein 2	nonsurface	neg. trainingset
B cell	TMEM131	6.59355e-09	0.533537	0.299	0.148	0.000102411	Transmembrane protein 131		machine learning
B cell	TRMT2A	6.68023e-09	0.375206	0.413	0.213	0.000103757	tRNA (uracil-5-)-methyltransferase homolog A
B cell	ENSCAFG00000044677	6.74909e-09	0.37035	0.91	0.713	0.000104827	NA	NA	NA
B cell	PRICKLE2	8.16845e-09	0.333169	0.491	0.269	0.000126872	Prickle-like protein 2
B cell	FAM117A	8.21708e-09	0.287516	0.299	0.133	0.000127628	Protein FAM117A
B cell	MRPL21	9.8352e-09	0.324804	0.515	0.289	0.00015276	39S ribosomal protein L21, mitochondrial
B cell	BRIX1	1.44395e-08	0.334833	0.281	0.127	0.000224275	Ribosome biogenesis protein BRX1 homolog
B cell	HMGN1	1.46411e-08	0.299145	0.299	0.141	0.000227405	Non-histone chromosomal protein HMG-14
B cell	ENSCAFG00000009692	1.52504e-08	0.266179	0.635	0.369	0.000236869	NA	NA	NA
B cell	SMIM20	1.66752e-08	0.293517	0.503	0.283	0.000258999	Small integral membrane protein 20	nonsurface	machine learning
B cell	MGAT4A	1.73021e-08	0.35073	0.641	0.412	0.000268736	Alpha-1,3-mannosyl-glycoprotein 4-beta-N-acetylglucosaminyltransferase A	nonsurface	neg. trainingset
B cell	CEP57	1.75892e-08	0.333495	0.371	0.185	0.000273195	Centrosomal protein of 57 kDa
B cell	RPP21	1.82132e-08	0.293942	0.263	0.118	0.000282888	Ribonuclease P protein subunit p21
B cell	TRA2B	1.96672e-08	0.35118	0.647	0.424	0.000305471	Transformer-2 protein homolog beta
B cell	MRPS5	2.03111e-08	0.250646	0.371	0.183	0.000315471	28S ribosomal protein S5, mitochondrial
B cell	PFDN6	2.20784e-08	0.314738	0.515	0.296	0.000342922	Prefoldin subunit 6
B cell	IMP4	2.29256e-08	0.307003	0.431	0.226	0.00035608	U3 small nucleolar ribonucleoprotein protein IMP4
B cell	AS3MT	2.37407e-08	0.28855	0.311	0.152	0.000368741	Arsenite methyltransferase
B cell	C5H16orf74	2.39852e-08	0.331419	0.275	0.124	0.000372539	NA	NA	NA
B cell	TCOF1	2.58482e-08	0.30911	0.257	0.112	0.000401475	Treacle protein
B cell	DNAJC19	4.35775e-08	0.306261	0.683	0.419	0.000676846	Mitochondrial import inner membrane translocase subunit TIM14	nonsurface	neg. trainingset
B cell	NME1	4.37957e-08	0.34033	0.449	0.244	0.000680235	Nucleoside diphosphate kinase A
B cell	LYAR	4.50055e-08	0.256035	0.257	0.113	0.000699025	Cell growth-regulating nucleolar protein
B cell	POLR3K	4.66308e-08	0.338895	0.293	0.141	0.00072427	DNA-directed RNA polymerase III subunit RPC10
B cell	EIF3G	6.59001e-08	0.328975	0.778	0.532	0.00102356	Eukaryotic translation initiation factor 3 subunit G
B cell	NME2	6.91214e-08	0.299623	0.862	0.612	0.00107359	Nucleoside diphosphate kinase B
B cell	C4H1orf131	7.12242e-08	0.34444	0.371	0.195	0.00110625	NA	NA	NA
B cell	DYNLT3	7.14325e-08	0.254456	0.377	0.191	0.00110949	Dynein light chain Tctex-type 3
B cell	HNRNPH1	8.25123e-08	0.258231	0.599	0.371	0.00128158	Heterogeneous nuclear ribonucleoprotein H
B cell	TCP1	8.25804e-08	0.302476	0.443	0.237	0.00128264	T-complex protein 1 subunit alpha
B cell	LBHD1	8.45184e-08	0.293006	0.347	0.174	0.00131274	LBH domain-containing protein 1
B cell	LARS1	8.52702e-08	0.27135	0.269	0.125	0.00132442	NA	NA	NA
B cell	ITSN2	9.14593e-08	0.269812	0.359	0.181	0.00142055	Intersectin-2
B cell	FUS	1.03107e-07	0.311912	0.347	0.183	0.00160145	RNA-binding protein FUS
B cell	HNRNPD	1.1162e-07	0.269373	0.701	0.443	0.00173368	Heterogeneous nuclear ribonucleoprotein D0
B cell	ENSCAFG00000010086	1.23967e-07	0.270339	0.515	0.304	0.00192546	NA	NA	NA
B cell	PRDX3	1.52659e-07	0.294739	0.287	0.142	0.00237109	Thioredoxin-dependent peroxide reductase, mitochondrial
B cell	NIFK	1.60032e-07	0.261523	0.563	0.327	0.00248561	MKI67 FHA domain-interacting nucleolar phosphoprotein
B cell	MRPL39	2.17057e-07	0.320179	0.371	0.203	0.00337132	39S ribosomal protein L39, mitochondrial
B cell	TSR3	2.18971e-07	0.272725	0.365	0.197	0.00340106	Ribosome biogenesis protein TSR3 homolog	nonsurface	machine learning
B cell	ENSCAFG00000030257	2.22167e-07	0.265563	0.329	0.171	0.00345069	NA	NA	NA
B cell	FXYD5	2.49193e-07	0.362563	0.257	0.122	0.00387046	FXYD domain-containing ion transport regulator 5	nonsurface	machine learning
B cell	FRG1	2.75789e-07	0.251696	0.479	0.279	0.00428355	Protein FRG1
B cell	NHP2	2.85103e-07	0.296499	0.449	0.254	0.00442821	H/ACA ribonucleoprotein complex subunit 2
B cell	THAP5	2.85126e-07	0.300111	0.293	0.149	0.00442858	THAP domain-containing protein 5
B cell	SIRT5	3.64005e-07	0.275364	0.623	0.392	0.00565372	NAD-dependent protein deacylase sirtuin-5, mitochondrial
B cell	POP5	3.669e-07	0.265347	0.251	0.118	0.00569869	Ribonuclease P/MRP protein subunit POP5
B cell	POLR2G	3.75339e-07	0.273785	0.323	0.165	0.00582976	DNA-directed RNA polymerase II subunit RPB7
B cell	ERICH1	3.87582e-07	0.50805	0.275	0.14	0.00601992	Glutamate-rich protein 1
B cell	VAV3	3.93545e-07	0.301273	0.341	0.185	0.00611254	Guanine nucleotide exchange factor VAV3
B cell	CFDP1	4.67594e-07	0.285802	0.407	0.225	0.00726268	Craniofacial development protein 1
B cell	ANAPC15	6.1907e-07	0.253215	0.293	0.15	0.0096154	Anaphase-promoting complex subunit 15
BEST4_epithelial	GUCA2A	0	8.97887	0.998	0.126	0	Guanylin
BEST4_epithelial	GUCA2B	0	7.56115	0.985	0.133	0	Guanylate cyclase activator 2B
BEST4_epithelial	SYCN	0	5.29574	0.942	0.185	0	Syncollin
BEST4_epithelial	CFTR	0	4.85147	0.96	0.065	0	Cystic fibrosis transmembrane conductance regulator		machine learning
BEST4_epithelial	DMBT1	0	4.41239	0.9	0.057	0	Deleted in malignant brain tumors 1 protein
BEST4_epithelial	STOM	0	4.24848	0.881	0.114	0	Erythrocyte band 7 integral membrane protein
BEST4_epithelial	CA7	0	4.03516	0.82	0.06	0	Carbonic anhydrase 7
BEST4_epithelial	IDO1	0	3.73639	0.537	0.012	0	Indoleamine 2,3-dioxygenase 1
BEST4_epithelial	ENSCAFG00000006679	0	3.68615	0.912	0.25	0	NA	NA	NA
BEST4_epithelial	LGALS2	0	3.5134	0.973	0.407	0	Galectin-2
BEST4_epithelial	CAST	0	3.5088	0.979	0.278	0	Calpastatin
BEST4_epithelial	PLCB4	0	3.45122	0.854	0.008	0	1-phosphatidylinositol 4,5-bisphosphate phosphodiesterase beta-4
BEST4_epithelial	S100A8	0	3.1991	0.952	0.371	0	Protein S100-A8
BEST4_epithelial	ANXA9	0	3.14841	0.766	0.004	0	Annexin A9
BEST4_epithelial	GP2	0	3.08834	0.733	0.003	0	Pancreatic secretory granule membrane major glycoprotein GP2	surface	GPI (UniProt)
BEST4_epithelial	KRT18	0	3.06044	0.948	0.348	0	Keratin, type I cytoskeletal 18
BEST4_epithelial	ENSCAFG00000031869	0	3.01068	0.612	0.022	0	NA	NA	NA
BEST4_epithelial	ENPEP	0	2.61878	0.843	0.183	0	Glutamyl aminopeptidase	surface	machine learning
BEST4_epithelial	NCOA7	0	2.52745	0.889	0.258	0	Nuclear receptor coactivator 7
BEST4_epithelial	OTOP2	0	2.40191	0.449	0	0	Otopetrin-2	surface	machine learning
BEST4_epithelial	ADGRF5	0	2.37315	0.651	0.006	0	NA	NA	NA
BEST4_epithelial	CA2	0	2.21146	0.474	0.025	0	Carbonic anhydrase 2
BEST4_epithelial	RHPN2	0	2.19687	0.601	0.057	0	Rhophilin-2
BEST4_epithelial	BEST4	0	2.12683	0.557	0	0	Bestrophin-4	surface	pos. trainingset
BEST4_epithelial	HEPACAM2	0	2.11804	0.624	0.021	0	HEPACAM family member 2	surface	machine learning
BEST4_epithelial	LCORL	0	2.02875	0.699	0.139	0	Ligand-dependent nuclear receptor corepressor-like protein
BEST4_epithelial	CEACAM20	0	1.96764	0.559	0.001	0	Carcinoembryonic antigen-related cell adhesion molecule 20	surface	machine learning
BEST4_epithelial	SCGB1A1	0	1.9094	0.28	0.001	0	Uteroglobin
BEST4_epithelial	FYB2	0	1.8839	0.503	0	0	NA	NA	NA
BEST4_epithelial	SMPD3	0	1.85122	0.578	0.065	0	Sphingomyelin phosphodiesterase 3
BEST4_epithelial	NAALADL1	0	1.83221	0.549	0.035	0	N-acetylated-alpha-linked acidic dipeptidase-like protein	surface	pos. trainingset
BEST4_epithelial	CDX1	0	1.77978	0.562	0.037	0	Homeobox protein CDX-1
BEST4_epithelial	NOTCH2	0	1.72381	0.463	0.021	0	Neurogenic locus notch homolog protein 2	surface	pos. trainingset
BEST4_epithelial	STAP2	0	1.69046	0.57	0.06	0	Signal-transducing adaptor protein 2
BEST4_epithelial	GUCY2C	0	1.57644	0.509	0.065	0	Heat-stable enterotoxin receptor	surface	machine learning
BEST4_epithelial	SIPA1L1	0	1.51943	0.44	0.038	0	Signal-induced proliferation-associated 1-like protein 1
BEST4_epithelial	PLEKHA5	0	1.39281	0.434	0.05	0	Pleckstrin homology domain-containing family A member 5
BEST4_epithelial	JAG2	0	1.35001	0.342	0.01	0	Protein jagged-2	surface	machine learning
BEST4_epithelial	PRG4	0	1.31499	0.305	0.02	0	Proteoglycan 4
BEST4_epithelial	MEIS1	0	1.30082	0.284	0.003	0	Homeobox protein Meis1
BEST4_epithelial	SUOX	0	1.24757	0.438	0.026	0	Sulfite oxidase, mitochondrial
BEST4_epithelial	HTR4	0	1.22357	0.363	0.001	0	5-hydroxytryptamine receptor 4	surface	machine learning
BEST4_epithelial	CCDC68	0	1.21888	0.349	0.034	0	Coiled-coil domain-containing protein 68
BEST4_epithelial	LYN	0	1.12855	0.447	0.042	0	Tyrosine-protein kinase Lyn
BEST4_epithelial	CCNYL1	0	1.10952	0.286	0.004	0	Cyclin-Y-like protein 1
BEST4_epithelial	SH3BGRL2	0	1.05581	0.386	0.026	0	SH3 domain-binding glutamic acid-rich-like protein 2
BEST4_epithelial	SPAM1	0	1.00707	0.344	0.02	0	Hyaluronidase PH-20	surface	GPI (UniProt)
BEST4_epithelial	SLC1A3	0	0.962532	0.255	0.016	0	Excitatory amino acid transporter 1	surface	machine learning
BEST4_epithelial	HEBP2	0	0.766852	0.303	0.013	0	Heme-binding protein 2
BEST4_epithelial	SFTA2	0	0.742905	0.253	0.014	0	Surfactant-associated protein 2
BEST4_epithelial	POLD1	0	0.73091	0.286	0.017	0	DNA polymerase delta catalytic subunit
BEST4_epithelial	EHF	0	0.728841	0.288	0.014	0	ETS homologous factor
BEST4_epithelial	RIIAD1	0	0.676968	0.284	0.017	0	RIIa domain-containing protein 1
BEST4_epithelial	MAL2	0	0.537925	0.255	0.015	0	Protein MAL2		machine learning
BEST4_epithelial	EPCAM	4.08047e-296	2.33954	0.845	0.253	6.33779e-292	Epithelial cell adhesion molecule	surface	pos. trainingset
BEST4_epithelial	CLCA4	7.55254e-295	1.44557	0.576	0.091	1.17306e-290	Calcium-activated chloride channel regulator 4	surface	machine learning
BEST4_epithelial	ANXA4	2.96568e-291	1.88156	0.762	0.199	4.6063e-287	Annexin A4
BEST4_epithelial	ENSCAFG00000014043	5.72391e-286	2.80899	0.639	0.136	8.89038e-282	NA	NA	NA
BEST4_epithelial	TBXAS1	2.949e-267	0.714733	0.324	0.032	4.58038e-263	Thromboxane-A synthase	nonsurface	machine learning
BEST4_epithelial	EXPH5	2.42486e-266	1.05644	0.342	0.037	3.76629e-262	Exophilin-5
BEST4_epithelial	NUPR1	1.05935e-258	2.52488	0.875	0.337	1.64538e-254	Nuclear protein 1
BEST4_epithelial	MEIS2	7.45509e-258	0.933376	0.269	0.024	1.15792e-253	Homeobox protein Meis2
BEST4_epithelial	KRT14	1.41262e-250	2.49665	0.626	0.138	2.19408e-246	Keratin, type I cytoskeletal 14
BEST4_epithelial	FAM13A	8.55178e-250	2.00981	0.862	0.245	1.32826e-245	Protein FAM13A
BEST4_epithelial	CLDN7	1.28225e-249	1.97045	0.871	0.287	1.99159e-245	Claudin-7	surface	pos. trainingset
BEST4_epithelial	PARD3B	3.84573e-249	1.67635	0.543	0.099	5.97318e-245	Partitioning defective 3 homolog B
BEST4_epithelial	SPTAN1	3.93337e-236	2.00799	0.82	0.262	6.10931e-232	Spectrin alpha chain, non-erythrocytic 1
BEST4_epithelial	ENSCAFG00000014028	4.34851e-235	2.00065	0.858	0.302	6.7541e-231	NA	NA	NA
BEST4_epithelial	BLVRB	7.41773e-234	1.17117	0.351	0.044	1.15212e-229	Flavin reductase (NADPH)
BEST4_epithelial	SLC1A1	1.76123e-232	1.03699	0.395	0.055	2.73555e-228	Excitatory amino acid transporter 3	surface	machine learning
BEST4_epithelial	TMEM171	7.83835e-227	0.938532	0.384	0.054	1.21745e-222	Transmembrane protein 171	surface	machine learning
BEST4_epithelial	RAB25	5.26503e-222	0.712936	0.359	0.047	8.17764e-218	Ras-related protein Rab-25
BEST4_epithelial	MT1E	2.7575e-216	2.15635	0.305	0.036	4.28296e-212	Metallothionein-1E
BEST4_epithelial	ID1	7.47067e-213	2.22262	0.704	0.207	1.16034e-208	DNA-binding protein inhibitor ID-1
BEST4_epithelial	FILIP1L	8.24497e-213	0.612721	0.25	0.024	1.28061e-208	Filamin A-interacting protein 1-like
BEST4_epithelial	KRT20	3.79775e-211	2.03878	0.862	0.304	5.89866e-207	Keratin, type I cytoskeletal 20
BEST4_epithelial	MISP	6.14526e-207	1.78826	0.8	0.268	9.54482e-203	Mitotic interactor and substrate of PLK1
BEST4_epithelial	GADD45A	1.94225e-204	2.10923	0.916	0.357	3.0167e-200	Growth arrest and DNA damage-inducible protein GADD45 alpha
BEST4_epithelial	NR4A1	5.47319e-203	1.82064	0.57	0.128	8.50096e-199	Nuclear receptor subfamily 4 group A member 1	nonsurface	neg. trainingset
BEST4_epithelial	ALAS1	1.6117e-201	1.90552	0.731	0.22	2.5033e-197	5-aminolevulinate synthase, nonspecific, mitochondrial
BEST4_epithelial	MYO1B	2.5029e-201	1.26175	0.541	0.116	3.88751e-197	Unconventional myosin-Ib
BEST4_epithelial	ST7	2.1516e-200	0.758928	0.251	0.026	3.34186e-196	Suppressor of tumorigenicity 7 protein	nonsurface	machine learning
BEST4_epithelial	DAB1	3.90268e-200	1.35765	0.378	0.059	6.06164e-196	Disabled homolog 1
BEST4_epithelial	DUSP16	7.49212e-199	1.44084	0.509	0.103	1.16368e-194	Dual specificity protein phosphatase 16
BEST4_epithelial	TSPAN8	8.41843e-199	1.82084	0.549	0.129	1.30755e-194	Tetraspanin-8	surface	machine learning
BEST4_epithelial	MT2A	1.18949e-197	2.19456	0.353	0.053	1.84752e-193	Metallothionein-2
BEST4_epithelial	WARS1	2.26513e-195	1.55887	0.545	0.118	3.5182e-191	NA	NA	NA
BEST4_epithelial	H1-0	2.74066e-189	1.0013	0.315	0.042	4.25679e-185	NA	NA	NA
BEST4_epithelial	ANXA13	3.69638e-189	1.48362	0.925	0.378	5.74121e-185	Annexin A13
BEST4_epithelial	RNPEP	6.28527e-189	0.86202	0.361	0.055	9.76229e-185	Aminopeptidase B
BEST4_epithelial	CA13	1.54152e-185	0.62785	0.259	0.03	2.39429e-181	Carbonic anhydrase 13
BEST4_epithelial	YBX3	1.37681e-181	0.960455	0.407	0.072	2.13846e-177	Y-box-binding protein 3
BEST4_epithelial	TPM1	1.02421e-180	1.19051	0.493	0.104	1.59081e-176	Tropomyosin alpha-1 chain
BEST4_epithelial	FAM135A	9.11165e-178	0.893578	0.311	0.044	1.41522e-173	Protein FAM135A
BEST4_epithelial	ENSCAFG00000004837	1.81091e-177	1.71647	0.768	0.255	2.8127e-173	NA	NA	NA
BEST4_epithelial	POF1B	4.77552e-174	1.17434	0.401	0.072	7.41734e-170	Protein POF1B
BEST4_epithelial	GOLGB1	1.11959e-169	1.99459	0.902	0.446	1.73895e-165	Golgin subfamily B member 1	nonsurface	neg. trainingset
BEST4_epithelial	EPS8	5.35493e-167	1.28118	0.464	0.099	8.31728e-163	Epidermal growth factor receptor kinase substrate 8
BEST4_epithelial	ENSCAFG00000000801	1.08765e-162	1.50501	0.53	0.133	1.68934e-158	NA	NA	NA
BEST4_epithelial	MUC13	1.51756e-159	1.26163	0.937	0.344	2.35708e-155	Mucin-13	surface	machine learning
BEST4_epithelial	DPEP1	3.22034e-159	1.50574	0.691	0.233	5.00183e-155	Dipeptidase 1	surface	GPI (UniProt)
BEST4_epithelial	NEO1	2.13643e-155	0.765317	0.259	0.035	3.3183e-151	Neogenin	surface	pos. trainingset
BEST4_epithelial	TM4SF5	9.29094e-155	2.04957	0.764	0.323	1.44307e-150	Transmembrane 4 L6 family member 5	surface	machine learning
BEST4_epithelial	GMDS	1.4407e-154	0.828916	0.251	0.033	2.23769e-150	GDP-mannose 4,6 dehydratase
BEST4_epithelial	LGALS4	8.51371e-154	1.74387	0.57	0.169	1.32235e-149	Galectin-4
BEST4_epithelial	TIAM2	1.43774e-153	0.954263	0.286	0.043	2.2331e-149	T-lymphoma invasion and metastasis-inducing protein 2
BEST4_epithelial	MYO5A	6.1045e-151	1.51502	0.484	0.114	9.48151e-147	Unconventional myosin-Va
BEST4_epithelial	CSNK1G3	1.34753e-149	1.59096	0.562	0.158	2.09299e-145	Casein kinase I isoform gamma-3
BEST4_epithelial	PLD1	2.7739e-148	1.33447	0.436	0.098	4.30842e-144	Phospholipase D1
BEST4_epithelial	MYO1E	5.08371e-148	1.03488	0.472	0.11	7.89602e-144	Unconventional myosin-Ie
BEST4_epithelial	DSC1	2.74036e-147	1.26425	0.618	0.186	4.25633e-143	Desmocollin-1	surface	pos. trainingset
BEST4_epithelial	AP1M2	4.04326e-147	0.585428	0.334	0.058	6.28e-143	AP-1 complex subunit mu-2
BEST4_epithelial	MAP4K3	2.70079e-146	0.860697	0.265	0.038	4.19487e-142	Mitogen-activated protein kinase kinase kinase kinase 3
BEST4_epithelial	VIL1	1.46383e-143	1.25652	0.843	0.328	2.27362e-139	Villin-1
BEST4_epithelial	USH1C	3.15027e-143	1.3922	0.656	0.217	4.893e-139	Harmonin
BEST4_epithelial	RAI14	5.34655e-142	1.26835	0.29	0.047	8.30426e-138	Ankycorbin
BEST4_epithelial	C30H15orf48	9.21229e-141	1.57905	0.699	0.27	1.43085e-136	NA	NA	NA
BEST4_epithelial	LMNA	1.24295e-140	1.25164	0.852	0.344	1.93054e-136	Prelamin-A/C
BEST4_epithelial	ASAP2	5.25669e-140	1.05565	0.434	0.1	8.16469e-136	Arf-GAP with SH3 domain, ANK repeat and PH domain-containing protein 2
BEST4_epithelial	CALML4	6.26158e-140	1.04248	0.461	0.113	9.72549e-136	Calmodulin-like protein 4
BEST4_epithelial	MYH14	1.72345e-139	1.43839	0.798	0.305	2.67686e-135	Myosin-14
BEST4_epithelial	IQGAP1	7.5222e-139	1.68292	0.891	0.519	1.16835e-134	Ras GTPase-activating-like protein IQGAP1
BEST4_epithelial	ATP1B1	5.06255e-137	1.49265	0.689	0.262	7.86315e-133	Sodium/potassium-transporting ATPase subunit beta-1	surface	pos. trainingset
BEST4_epithelial	SLC26A2	3.32555e-136	1.09829	0.445	0.106	5.16524e-132	Sulfate transporter	surface	machine learning
BEST4_epithelial	KALRN	1.521e-134	1.16267	0.497	0.131	2.36241e-130	Kalirin
BEST4_epithelial	KLF5	1.87619e-133	1.15193	0.507	0.14	2.9141e-129	Krueppel-like factor 5
BEST4_epithelial	KLF3	8.28183e-132	1.2988	0.662	0.227	1.28633e-127	Krueppel-like factor 3
BEST4_epithelial	PLS1	1.38343e-130	1.2802	0.676	0.243	2.14875e-126	Plastin-1
BEST4_epithelial	GNG12	1.60999e-128	1.10864	0.484	0.134	2.50064e-124	Guanine nucleotide-binding protein G(I)/G(S)/G(O) subunit gamma-12
BEST4_epithelial	PRKAA2	1.38616e-127	0.681612	0.259	0.041	2.15298e-123	5'-AMP-activated protein kinase catalytic subunit alpha-2
BEST4_epithelial	ARHGEF18	7.08452e-127	1.06728	0.461	0.117	1.10037e-122	Rho guanine nucleotide exchange factor 18
BEST4_epithelial	CDH1	2.05665e-126	1.17717	0.726	0.273	3.19439e-122	Cadherin-1	surface	pos. trainingset
BEST4_epithelial	SFTPD	2.19739e-125	1.07571	0.557	0.165	3.41299e-121	Pulmonary surfactant-associated protein D
BEST4_epithelial	SPTBN1	2.37572e-125	1.25831	0.708	0.259	3.68996e-121	Spectrin beta chain, non-erythrocytic 1
BEST4_epithelial	RAPGEF5	1.81773e-124	0.996372	0.342	0.069	2.8233e-120	Rap guanine nucleotide exchange factor 5
BEST4_epithelial	CD2AP	1.90487e-124	1.36427	0.576	0.194	2.95865e-120	CD2-associated protein
BEST4_epithelial	ENSCAFG00000013515	1.12509e-123	1.56997	0.77	0.44	1.74748e-119	NA	NA	NA
BEST4_epithelial	SYK	5.76025e-123	0.550329	0.259	0.041	8.94682e-119	Tyrosine-protein kinase SYK
BEST4_epithelial	ENSCAFG00000023531	3.7747e-122	1.48024	0.656	0.242	5.86286e-118	NA	NA	NA
BEST4_epithelial	FAM3B	4.10578e-121	0.905058	0.436	0.11	6.3771e-117	Protein FAM3B
BEST4_epithelial	PDE5A	4.12357e-121	1.10701	0.739	0.299	6.40472e-117	cGMP-specific 3',5'-cyclic phosphodiesterase
BEST4_epithelial	AFDN	5.16134e-121	1.13531	0.468	0.126	8.01659e-117	NA	NA	NA
BEST4_epithelial	LIMA1	1.43526e-120	1.15443	0.559	0.176	2.22924e-116	LIM domain and actin-binding protein 1
BEST4_epithelial	JUP	2.60857e-120	0.986085	0.501	0.142	4.05163e-116	Junction plakoglobin
BEST4_epithelial	KIF21A	4.69937e-119	1.19241	0.664	0.234	7.29907e-115	Kinesin-like protein KIF21A
BEST4_epithelial	CXADR	3.03728e-117	1.10461	0.539	0.165	4.71751e-113	Coxsackievirus and adenovirus receptor	surface	pos. trainingset
BEST4_epithelial	MME	5.09772e-117	1.25604	0.762	0.302	7.91777e-113	Neprilysin	surface	pos. trainingset
BEST4_epithelial	SULT1B1	1.16911e-116	1.1664	0.526	0.166	1.81586e-112	Sulfotransferase family cytosolic 1B member 1
BEST4_epithelial	WFS1	1.10535e-115	0.769105	0.25	0.041	1.71683e-111	Wolframin	nonsurface	neg. trainingset
BEST4_epithelial	PERP	8.08184e-114	1.00212	0.48	0.134	1.25527e-109	p53 apoptosis effector related to PMP-22	nonsurface	machine learning
BEST4_epithelial	CLMN	3.37835e-113	1.23792	0.415	0.108	5.24725e-109	Calmin	nonsurface	machine learning
BEST4_epithelial	DSP	5.25645e-113	1.13608	0.726	0.268	8.16432e-109	Desmoplakin
BEST4_epithelial	CTSZ	9.86391e-113	1.15308	0.532	0.175	1.53206e-108	Cathepsin Z
BEST4_epithelial	S100A14	6.19314e-112	0.864376	0.403	0.099	9.61918e-108	Protein S100-A14
BEST4_epithelial	CALM3	6.70002e-111	1.52942	0.793	0.468	1.04065e-106	NA	NA	NA
BEST4_epithelial	ARAP2	5.81576e-110	1.32799	0.536	0.164	9.03304e-106	Arf-GAP with Rho-GAP domain, ANK repeat and PH domain-containing protein 2
BEST4_epithelial	FUCA1	5.48412e-109	1.30806	0.704	0.341	8.51793e-105	Tissue alpha-L-fucosidase
BEST4_epithelial	SLC20A1	7.44301e-108	1.77098	0.858	0.45	1.15605e-103	Sodium-dependent phosphate transporter 1		machine learning
BEST4_epithelial	SH3YL1	1.46957e-107	0.462128	0.261	0.047	2.28254e-103	SH3 domain-containing YSC84-like protein 1
BEST4_epithelial	NAE1	3.30824e-107	0.941661	0.457	0.126	5.13836e-103	NEDD8-activating enzyme E1 regulatory subunit
BEST4_epithelial	ENSCAFG00000002873	8.69303e-107	1.09797	0.449	0.128	1.3502e-102	NA	NA	NA
BEST4_epithelial	FOS	4.15682e-105	1.35641	0.841	0.439	6.45638e-101	Proto-oncogene c-Fos
BEST4_epithelial	SLC6A6	4.38737e-105	1.08697	0.512	0.158	6.81446e-101	Sodium- and chloride-dependent taurine transporter	surface	pos. trainingset
BEST4_epithelial	P4HA2	1.80439e-104	0.982064	0.499	0.157	2.80258e-100	Prolyl 4-hydroxylase subunit alpha-2
BEST4_epithelial	GPRC5A	3.10904e-104	1.18692	0.407	0.11	4.82896e-100	Retinoic acid-induced protein 3	surface	pos. trainingset
BEST4_epithelial	METRNL	1.72194e-103	0.708531	0.338	0.077	2.67452e-99	Meteorin-like protein
BEST4_epithelial	PLAC8	2.58551e-102	1.82026	0.509	0.177	4.01581e-98	Placenta-specific gene 8 protein
BEST4_epithelial	IL6ST	2.34059e-101	1.17822	0.557	0.19	3.6354e-97	Interleukin-6 receptor subunit beta	surface	pos. trainingset
BEST4_epithelial	ANPEP	3.61429e-101	1.36218	0.775	0.356	5.61372e-97	Aminopeptidase N	surface	pos. trainingset
BEST4_epithelial	NBEAL1	6.29502e-101	0.964964	0.445	0.131	9.77743e-97	Neurobeachin-like protein 1
BEST4_epithelial	TMEM54	1.2682e-100	0.737515	0.411	0.109	1.96977e-96	Transmembrane protein 54		machine learning
BEST4_epithelial	FAM3D	1.85839e-100	0.408563	0.271	0.052	2.88645e-96	Protein FAM3D
BEST4_epithelial	EGR1	3.04125e-100	1.47252	0.501	0.161	4.72367e-96	Early growth response protein 1
BEST4_epithelial	AHNAK	2.54382e-99	1.74516	0.545	0.194	3.95107e-95	Neuroblast differentiation-associated protein AHNAK
BEST4_epithelial	PATJ	6.94247e-99	1.20446	0.48	0.151	1.07831e-94	NA	NA	NA
BEST4_epithelial	WNK1	4.35076e-98	1.29318	0.656	0.262	6.7576e-94	Serine/threonine-protein kinase WNK1
BEST4_epithelial	SELENBP1	4.92978e-98	0.829806	0.438	0.127	7.65693e-94	Selenium-binding protein 1
BEST4_epithelial	ST14	1.4135e-95	1.16188	0.591	0.216	2.19544e-91	Suppressor of tumorigenicity 14 protein		machine learning
BEST4_epithelial	ANXA2	1.75093e-95	1.27145	0.656	0.304	2.71954e-91	Annexin A2
BEST4_epithelial	ARHGAP5	2.1293e-95	1.11922	0.718	0.309	3.30723e-91	Rho GTPase-activating protein 5
BEST4_epithelial	TMEM184A	9.06406e-95	1.03293	0.443	0.134	1.40783e-90	Transmembrane protein 184A	surface	machine learning
BEST4_epithelial	PARD3	1.42195e-94	0.896487	0.33	0.08	2.20857e-90	Partitioning defective 3 homolog
BEST4_epithelial	SQOR	2.02343e-94	1.07929	0.641	0.271	3.14279e-90	NA	NA	NA
BEST4_epithelial	GRTP1	3.24433e-94	0.660043	0.311	0.071	5.03909e-90	Growth hormone-regulated TBC protein 1
BEST4_epithelial	VDR	8.61577e-94	0.830289	0.432	0.126	1.3382e-89	Vitamin D3 receptor
BEST4_epithelial	PPP2R5A	2.11758e-93	0.938044	0.578	0.207	3.28903e-89	Serine/threonine-protein phosphatase 2A 56 kDa regulatory subunit alpha isoform
BEST4_epithelial	GLUL	8.27791e-93	0.771908	0.388	0.103	1.28573e-88	Glutamine synthetase
BEST4_epithelial	PLEC	4.44312e-91	1.45923	0.697	0.285	6.90106e-87	Plectin
BEST4_epithelial	BMP2	6.98241e-91	1.18944	0.286	0.065	1.08451e-86	Bone morphogenetic protein 2
BEST4_epithelial	SSX2IP	2.07218e-90	0.647719	0.353	0.091	3.21851e-86	Afadin- and alpha-actinin-binding protein
BEST4_epithelial	CCL24	2.1348e-90	0.979064	0.338	0.087	3.31577e-86	C-C motif chemokine 24
BEST4_epithelial	CDHR2	1.93183e-89	0.970346	0.718	0.302	3.00051e-85	Cadherin-related family member 2	surface	machine learning
BEST4_epithelial	PLCL2	1.97887e-88	1.49603	0.631	0.269	3.07358e-84	Inactive phospholipase C-like protein 2
BEST4_epithelial	NR3C2	6.86236e-87	1.12629	0.537	0.194	1.06586e-82	Mineralocorticoid receptor
BEST4_epithelial	APOBEC1	8.67389e-87	0.586982	0.299	0.071	1.34723e-82	C->U-editing enzyme APOBEC-1
BEST4_epithelial	TCF7L2	1.6477e-85	1.00123	0.434	0.134	2.55921e-81	Transcription factor 7-like 2
BEST4_epithelial	COBL	5.85177e-85	1.11506	0.472	0.158	9.08897e-81	Protein cordon-bleu
BEST4_epithelial	ANKS4B	4.0992e-84	1.02137	0.58	0.225	6.36687e-80	Ankyrin repeat and SAM domain-containing protein 4B
BEST4_epithelial	DHRS3	8.64079e-83	0.769559	0.322	0.084	1.34209e-78	Short-chain dehydrogenase/reductase 3	nonsurface	machine learning
BEST4_epithelial	PLXNB1	2.15537e-81	0.844245	0.274	0.064	3.34773e-77	Plexin-B1	surface	pos. trainingset
BEST4_epithelial	PDE9A	1.97147e-80	0.656069	0.253	0.056	3.06209e-76	High affinity cGMP-specific 3',5'-cyclic phosphodiesterase 9A
BEST4_epithelial	TJP2	1.5513e-78	0.64493	0.393	0.116	2.40947e-74	Tight junction protein ZO-2
BEST4_epithelial	TPM4	2.4759e-78	0.817749	0.491	0.175	3.84557e-74	Tropomyosin alpha-4 chain
BEST4_epithelial	FARP1	2.87029e-78	0.610849	0.253	0.057	4.45813e-74	FERM, RhoGEF and pleckstrin domain-containing protein 1
BEST4_epithelial	TM4SF20	7.84091e-78	0.952812	0.599	0.25	1.21785e-73	Transmembrane 4 L6 family member 20	surface	machine learning
BEST4_epithelial	SCARB2	8.72192e-78	0.315753	0.311	0.079	1.35469e-73	Lysosome membrane protein 2	surface	machine learning
BEST4_epithelial	TSTD1	1.12184e-77	1.08744	0.626	0.309	1.74244e-73	Thiosulfate sulfurtransferase/rhodanese-like domain-containing protein 1
BEST4_epithelial	PDLIM2	1.24342e-77	1.22895	0.77	0.452	1.93127e-73	PDZ and LIM domain protein 2
BEST4_epithelial	TMEM94	1.93676e-77	1.01302	0.545	0.209	3.00817e-73	NA	NA	NA
BEST4_epithelial	CGN	5.11573e-77	1.01861	0.61	0.251	7.94575e-73	Cingulin
BEST4_epithelial	DNAJC10	1.86873e-76	0.555946	0.317	0.082	2.90251e-72	DnaJ homolog subfamily C member 10
BEST4_epithelial	CTNNA1	7.83444e-76	1.0031	0.574	0.236	1.21685e-71	Catenin alpha-1
BEST4_epithelial	HMGA1	8.57917e-76	0.641037	0.392	0.12	1.33252e-71	High mobility group protein HMG-I/HMG-Y
BEST4_epithelial	PDGFA	1.08635e-74	0.849588	0.286	0.074	1.68732e-70	Platelet-derived growth factor subunit A
BEST4_epithelial	MOGAT3	5.96053e-74	0.670815	0.403	0.128	9.25789e-70	2-acylglycerol O-acyltransferase 3	nonsurface	neg. trainingset
BEST4_epithelial	KLF6	5.39191e-73	1.13331	0.925	0.669	8.37472e-69	Krueppel-like factor 6
BEST4_epithelial	FAM118B	7.34919e-73	0.476975	0.284	0.071	1.14148e-68	Protein FAM118B
BEST4_epithelial	HBEGF	1.58708e-72	1.19567	0.543	0.224	2.46505e-68	Proheparin-binding EGF-like growth factor	surface	pos. trainingset
BEST4_epithelial	ARHGAP32	1.7159e-72	0.884266	0.461	0.165	2.66513e-68	Rho GTPase-activating protein 32
BEST4_epithelial	TIPARP	5.50005e-72	1.18134	0.649	0.319	8.54267e-68	TCDD-inducible poly [ADP-ribose] polymerase
BEST4_epithelial	TCEA3	8.91001e-72	0.725794	0.436	0.15	1.3839e-67	Transcription elongation factor A protein 3
BEST4_epithelial	ENSCAFG00000032099	2.63242e-71	1.09146	0.267	0.069	4.08867e-67	NA	NA	NA
BEST4_epithelial	PKLR	1.84304e-70	0.59791	0.276	0.071	2.86261e-66	Pyruvate kinase PKLR
BEST4_epithelial	AKAP9	3.38749e-70	1.09464	0.806	0.488	5.26145e-66	A-kinase anchor protein 9
BEST4_epithelial	IFI30	6.46045e-70	0.411238	0.349	0.102	1.00344e-65	Gamma-interferon-inducible lysosomal thiol reductase
BEST4_epithelial	KIF13B	7.45111e-70	0.970889	0.399	0.134	1.15731e-65	Kinesin-like protein KIF13B
BEST4_epithelial	ENSCAFG00000011195	2.04509e-69	0.550358	0.856	0.393	3.17643e-65	NA	NA	NA
BEST4_epithelial	ENSCAFG00000016285	2.45199e-69	1.03476	0.299	0.084	3.80843e-65	NA	NA	NA
BEST4_epithelial	TMEM236	2.57271e-69	0.546356	0.257	0.063	3.99593e-65	Transmembrane protein 236		machine learning
BEST4_epithelial	RASSF6	4.58078e-69	0.573119	0.25	0.06	7.11486e-65	Ras association domain-containing protein 6
BEST4_epithelial	TM4SF4	9.27227e-69	0.911056	0.319	0.093	1.44017e-64	Transmembrane 4 L6 family member 4	surface	machine learning
BEST4_epithelial	DCBLD1	3.34294e-68	0.633939	0.25	0.061	5.19226e-64	Discoidin, CUB and LCCL domain-containing protein 1	surface	machine learning
BEST4_epithelial	ITCH	3.35875e-68	0.808893	0.376	0.12	5.21681e-64	E3 ubiquitin-protein ligase Itchy homolog
BEST4_epithelial	HSPB1	3.94552e-68	1.56678	0.48	0.192	6.12818e-64	Heat shock protein beta-1
BEST4_epithelial	PRELID1	7.81018e-67	0.884525	0.459	0.18	1.21308e-62	PRELI domain-containing protein 1, mitochondrial
BEST4_epithelial	ITGB1	3.58886e-66	0.685267	0.482	0.182	5.57422e-62	Integrin beta-1	surface	pos. trainingset
BEST4_epithelial	PSTPIP2	3.65312e-66	0.614052	0.44	0.159	5.67402e-62	Proline-serine-threonine phosphatase-interacting protein 2
BEST4_epithelial	FCHO2	5.03024e-66	0.810932	0.276	0.074	7.81297e-62	FCH domain only protein 2
BEST4_epithelial	GRN	5.71173e-66	0.486301	0.464	0.17	8.87146e-62	Granulins
BEST4_epithelial	PSEN1	1.5916e-65	0.627193	0.265	0.069	2.47208e-61	Presenilin-1	surface	machine learning
BEST4_epithelial	SH3BGRL3	1.69305e-65	1.22364	0.879	0.711	2.62965e-61	SH3 domain-binding glutamic acid-rich-like protein 3
BEST4_epithelial	NR2F6	3.034e-65	0.849832	0.583	0.255	4.71241e-61	Nuclear receptor subfamily 2 group F member 6
BEST4_epithelial	CRB3	3.31982e-65	0.419826	0.261	0.066	5.15634e-61	Protein crumbs homolog 3	surface	machine learning
BEST4_epithelial	ENSCAFG00000048353	5.02855e-65	0.995337	0.255	0.067	7.81035e-61	NA	NA	NA
BEST4_epithelial	SUCLG2	6.89551e-65	0.477876	0.296	0.082	1.07101e-60	Succinyl-CoA ligase [GDP-forming] subunit beta, mitochondrial
BEST4_epithelial	PRSS8	6.60748e-64	0.656077	0.353	0.112	1.02627e-59	Prostasin	surface	pos. trainingset
BEST4_epithelial	CTTN	4.05656e-63	0.750511	0.395	0.137	6.30065e-59	Src substrate cortactin
BEST4_epithelial	RGS2	4.75865e-63	0.600642	0.447	0.162	7.39114e-59	Regulator of G-protein signaling 2
BEST4_epithelial	SLK	9.703e-63	0.995283	0.557	0.238	1.50707e-58	STE20-like serine/threonine-protein kinase
BEST4_epithelial	CD36	1.64404e-62	0.97688	0.369	0.128	2.55353e-58	Platelet glycoprotein 4	surface	machine learning
BEST4_epithelial	NFE2L2	2.32589e-62	0.785862	0.428	0.158	3.61257e-58	Nuclear factor erythroid 2-related factor 2
BEST4_epithelial	EPS8L3	2.74108e-62	0.747381	0.697	0.319	4.25745e-58	Epidermal growth factor receptor kinase substrate 8-like protein 3
BEST4_epithelial	SPINT1	3.05119e-62	0.930367	0.397	0.142	4.73911e-58	Kunitz-type protease inhibitor 1
BEST4_epithelial	CLCN3	1.18902e-61	0.780947	0.495	0.196	1.84679e-57	H(+)/Cl(-) exchange transporter 3		machine learning
BEST4_epithelial	ANKRD11	1.30357e-61	1.03465	0.864	0.531	2.02471e-57	Ankyrin repeat domain-containing protein 11
BEST4_epithelial	GSN	1.73738e-61	0.789328	0.547	0.236	2.69851e-57	Gelsolin
BEST4_epithelial	GALNT12	2.07967e-61	0.786855	0.482	0.189	3.23015e-57	Polypeptide N-acetylgalactosaminyltransferase 12	nonsurface	neg. trainingset
BEST4_epithelial	TJP3	2.64657e-61	0.6411	0.282	0.081	4.11065e-57	Tight junction protein ZO-3
BEST4_epithelial	ARPC1A	2.84068e-61	0.74994	0.301	0.091	4.41214e-57	Actin-related protein 2/3 complex subunit 1A
BEST4_epithelial	ZNF189	4.16616e-61	0.688759	0.265	0.073	6.47089e-57	Zinc finger protein 189
BEST4_epithelial	NPC2	5.32699e-61	0.594744	0.438	0.163	8.27388e-57	Epididymal secretory protein E1
BEST4_epithelial	ANKRD22	5.50732e-60	0.728199	0.313	0.097	8.55397e-56	Ankyrin repeat domain-containing protein 22		machine learning
BEST4_epithelial	ANK3	1.08236e-59	0.820231	0.351	0.116	1.68112e-55	Ankyrin-3
BEST4_epithelial	CPEB4	1.33053e-59	0.892545	0.265	0.075	2.06658e-55	Cytoplasmic polyadenylation element-binding protein 4
BEST4_epithelial	ENSCAFG00000005537	1.34723e-59	0.663001	0.338	0.108	2.09252e-55	NA	NA	NA
BEST4_epithelial	PDLIM5	4.93611e-59	0.582199	0.29	0.085	7.66677e-55	PDZ and LIM domain protein 5
BEST4_epithelial	CASZ1	4.99726e-59	0.9382	0.493	0.204	7.76174e-55	Zinc finger protein castor homolog 1
BEST4_epithelial	SPTLC2	6.91862e-59	0.680422	0.428	0.159	1.0746e-54	Serine palmitoyltransferase 2	nonsurface	neg. trainingset
BEST4_epithelial	CEACAM28	2.96708e-58	0.377114	0.405	0.145	4.60847e-54	NA	NA	NA
BEST4_epithelial	DSG2	1.67068e-57	0.665208	0.357	0.12	2.5949e-53	Desmoglein-2	surface	pos. trainingset
BEST4_epithelial	AAMDC	4.96e-57	0.823763	0.549	0.256	7.70387e-53	Mth938 domain-containing protein
BEST4_epithelial	ONECUT2	5.69008e-57	0.890199	0.374	0.134	8.83782e-53	One cut domain family member 2
BEST4_epithelial	RRBP1	9.26302e-57	0.825133	0.823	0.456	1.43873e-52	Ribosome-binding protein 1	nonsurface	machine learning
BEST4_epithelial	RAB11FIP1	3.81427e-55	0.854977	0.432	0.168	5.92432e-51	Rab11 family-interacting protein 1
BEST4_epithelial	LTF	4.53697e-55	0.961335	0.284	0.087	7.04683e-51	Lactotransferrin
BEST4_epithelial	MYO1A	5.29288e-55	0.598953	0.61	0.264	8.2209e-51	Unconventional myosin-Ia
BEST4_epithelial	LUZP1	8.81623e-54	0.767261	0.562	0.248	1.36934e-49	Leucine zipper protein 1
BEST4_epithelial	MPP5	8.59301e-53	0.611262	0.33	0.113	1.33467e-48	MAGUK p55 subfamily member 5
BEST4_epithelial	DOP1A	9.39453e-53	0.597026	0.261	0.076	1.45916e-48	NA	NA	NA
BEST4_epithelial	YES1	1.24138e-52	0.666019	0.464	0.189	1.92811e-48	Tyrosine-protein kinase Yes
BEST4_epithelial	LSR	1.34111e-52	0.472287	0.282	0.086	2.083e-48	Lipolysis-stimulated lipoprotein receptor		machine learning
BEST4_epithelial	FCGRT	3.30949e-52	0.558989	0.434	0.178	5.1403e-48	IgG receptor FcRn large subunit p51	surface	pos. trainingset
BEST4_epithelial	FNDC3A	4.48789e-52	0.623773	0.374	0.134	6.97059e-48	Fibronectin type-III domain-containing protein 3A	nonsurface	neg. trainingset
BEST4_epithelial	TBC1D1	7.53032e-52	0.790411	0.528	0.236	1.16961e-47	TBC1 domain family member 1
BEST4_epithelial	HSPH1	8.73102e-52	0.624818	0.37	0.133	1.3561e-47	Heat shock protein 105 kDa
BEST4_epithelial	HPGD	1.08897e-51	0.713915	0.428	0.173	1.69139e-47	15-hydroxyprostaglandin dehydrogenase [NAD(+)]
BEST4_epithelial	MYO7B	1.29505e-51	0.797643	0.618	0.288	2.01147e-47	Unconventional myosin-VIIb
BEST4_epithelial	FAT1	1.86149e-51	0.551781	0.676	0.311	2.89127e-47	Protocadherin Fat 1	surface	pos. trainingset
BEST4_epithelial	NECTIN2	1.7492e-50	0.736293	0.369	0.138	2.71686e-46	NA	NA	NA
BEST4_epithelial	SPRED2	1.86436e-50	0.491996	0.25	0.073	2.89573e-46	Sprouty-related, EVH1 domain-containing protein 2	nonsurface	machine learning
BEST4_epithelial	ARHGAP18	4.45719e-50	0.635811	0.422	0.169	6.9229e-46	Rho GTPase-activating protein 18
BEST4_epithelial	ENSCAFG00000017001	3.5325e-49	0.544481	0.372	0.138	5.48668e-45	NA	NA	NA
BEST4_epithelial	PKP3	3.82823e-49	0.822322	0.466	0.205	5.946e-45	Plakophilin-3
BEST4_epithelial	KIAA0232	6.42328e-49	1.07632	0.411	0.174	9.97664e-45	Uncharacterized protein KIAA0232
BEST4_epithelial	ARHGAP17	1.10369e-48	0.963565	0.505	0.237	1.71426e-44	Rho GTPase-activating protein 17
BEST4_epithelial	GDA	1.13567e-48	0.592877	0.451	0.189	1.76392e-44	Guanine deaminase
BEST4_epithelial	MAFB	1.16953e-48	1.47261	0.476	0.206	1.81652e-44	Transcription factor MafB
BEST4_epithelial	TSC22D2	2.11751e-48	1.06849	0.332	0.123	3.28892e-44	TSC22 domain family protein 2
BEST4_epithelial	NHSL1	3.48042e-48	0.822293	0.296	0.101	5.40578e-44	NHS-like protein 1
BEST4_epithelial	ARHGEF12	4.42784e-48	0.654565	0.282	0.092	6.87732e-44	Rho guanine nucleotide exchange factor 12
BEST4_epithelial	RSRP1	8.81344e-48	0.819155	0.614	0.314	1.3689e-43	Arginine/serine-rich protein 1
BEST4_epithelial	DCXR	2.39082e-47	0.315513	0.301	0.1	3.71342e-43	L-xylulose reductase
BEST4_epithelial	MUTYH	4.13136e-47	0.938065	0.595	0.307	6.41682e-43	A/G-specific adenine DNA glycosylase
BEST4_epithelial	ENSCAFG00000042945	4.34993e-47	0.613574	0.453	0.192	6.75631e-43	NA	NA	NA
BEST4_epithelial	TOB1	8.78326e-47	0.860383	0.582	0.297	1.36422e-42	Protein Tob1
BEST4_epithelial	KTN1	1.46557e-46	0.793041	0.647	0.361	2.27633e-42	Kinectin		machine learning
BEST4_epithelial	ABCG2	5.90926e-46	0.785824	0.472	0.214	9.17826e-42	ATP-binding cassette sub-family G member 2	surface	pos. trainingset
BEST4_epithelial	HYI	1.14306e-45	0.521234	0.464	0.203	1.7754e-41	Putative hydroxypyruvate isomerase
BEST4_epithelial	RBM47	1.31146e-45	0.46291	0.282	0.094	2.03696e-41	RNA-binding protein 47
BEST4_epithelial	RNF128	3.2256e-45	0.618453	0.474	0.207	5.00999e-41	E3 ubiquitin-protein ligase RNF128	surface	machine learning
BEST4_epithelial	SPINT2	5.71138e-45	0.732244	0.679	0.425	8.87091e-41	Kunitz-type protease inhibitor 2	surface	machine learning
BEST4_epithelial	WASL	5.83645e-45	0.403696	0.347	0.127	9.06517e-41	Neural Wiskott-Aldrich syndrome protein
BEST4_epithelial	ENSCAFG00000032363	6.00856e-45	0.516423	0.347	0.13	9.3325e-41	NA	NA	NA
BEST4_epithelial	LMO7	8.7969e-45	0.796258	0.536	0.254	1.36633e-40	LIM domain only protein 7	nonsurface	machine learning
BEST4_epithelial	SMIM24	1.16287e-44	0.543402	0.543	0.252	1.80616e-40	Small integral membrane protein 24	nonsurface	machine learning
BEST4_epithelial	ZFAND5	2.26908e-44	0.618394	0.655	0.359	3.52434e-40	AN1-type zinc finger protein 5
BEST4_epithelial	KDM6B	3.1125e-44	0.86111	0.474	0.221	4.83433e-40	Lysine-specific demethylase 6B
BEST4_epithelial	CYBA	4.31067e-44	0.690102	0.718	0.491	6.69534e-40	Cytochrome b-245 light chain	nonsurface	machine learning
BEST4_epithelial	AIFM2	1.90689e-43	0.412557	0.326	0.12	2.96178e-39	Apoptosis-inducing factor 2
BEST4_epithelial	HSD3B7	3.23276e-43	0.526888	0.255	0.083	5.02112e-39	3 beta-hydroxysteroid dehydrogenase type 7	nonsurface	neg. trainingset
BEST4_epithelial	MYO18A	4.80189e-43	1.0085	0.399	0.176	7.45829e-39	Unconventional myosin-XVIIIa
BEST4_epithelial	DIAPH2	5.04751e-43	0.989813	0.541	0.278	7.83979e-39	Protein diaphanous homolog 2
BEST4_epithelial	EPHA1	1.08394e-42	0.576319	0.278	0.097	1.68358e-38	Ephrin type-A receptor 1	surface	pos. trainingset
BEST4_epithelial	SPPL2A	1.57431e-42	0.271875	0.25	0.079	2.44522e-38	Signal peptide peptidase-like 2A	surface	pos. trainingset
BEST4_epithelial	FNBP1L	1.99116e-42	0.343319	0.25	0.08	3.09266e-38	Formin-binding protein 1-like
BEST4_epithelial	MON1A	3.17785e-42	0.430801	0.294	0.103	4.93584e-38	Vacuolar fusion protein MON1 homolog A
BEST4_epithelial	CAPN13	9.57127e-42	0.976674	0.376	0.165	1.48661e-37	Calpain-13
BEST4_epithelial	CCDC186	1.40091e-41	0.703158	0.58	0.306	2.17589e-37	Coiled-coil domain-containing protein 186
BEST4_epithelial	ENSCAFG00000000641	1.53801e-41	1.47875	0.336	0.132	2.38884e-37	NA	NA	NA
BEST4_epithelial	PDIA5	2.76737e-41	0.529092	0.326	0.125	4.29829e-37	Protein disulfide-isomerase A5
BEST4_epithelial	NEU1	3.84099e-41	0.76965	0.405	0.177	5.96582e-37	Sialidase-1
BEST4_epithelial	FAM184A	5.20787e-41	0.856125	0.321	0.127	8.08887e-37	Protein FAM184A
BEST4_epithelial	CTNNB1	5.70399e-41	0.670323	0.622	0.338	8.85944e-37	Catenin beta-1
BEST4_epithelial	STAU1	8.39701e-41	0.386443	0.345	0.133	1.30422e-36	Double-stranded RNA-binding protein Staufen homolog 1
BEST4_epithelial	MYO5B	2.07298e-40	0.562711	0.261	0.089	3.21975e-36	Unconventional myosin-Vb
BEST4_epithelial	CCDC34	4.21775e-40	0.39526	0.305	0.113	6.551e-36	Coiled-coil domain-containing protein 34
BEST4_epithelial	LAMP2	4.86734e-40	0.408332	0.378	0.155	7.55996e-36	Lysosome-associated membrane glycoprotein 2	surface	pos. trainingset
BEST4_epithelial	RIPK3	5.99072e-40	0.560949	0.388	0.158	9.30479e-36	Receptor-interacting serine/threonine-protein kinase 3
BEST4_epithelial	GOLT1A	7.24173e-40	0.505234	0.357	0.145	1.12479e-35	Vesicle transport protein GOT1A	nonsurface	neg. trainingset
BEST4_epithelial	CHMP4B	1.40547e-39	0.647852	0.34	0.137	2.18297e-35	Charged multivesicular body protein 4b
BEST4_epithelial	CMAS	1.70909e-39	0.618558	0.39	0.168	2.65455e-35	N-acylneuraminate cytidylyltransferase
BEST4_epithelial	EIF6	1.0933e-38	0.83548	0.603	0.386	1.69811e-34	Eukaryotic translation initiation factor 6
BEST4_epithelial	WDSUB1	2.74428e-38	0.605361	0.286	0.106	4.26241e-34	WD repeat, SAM and U-box domain-containing protein 1
BEST4_epithelial	RAB13	1.03425e-37	0.414252	0.259	0.09	1.60639e-33	Ras-related protein Rab-13
BEST4_epithelial	CA9	1.2276e-37	0.463298	0.274	0.099	1.90671e-33	Carbonic anhydrase 9		machine learning
BEST4_epithelial	GNG10	1.26184e-37	0.805809	0.482	0.264	1.95989e-33	Guanine nucleotide-binding protein G(I)/G(S)/G(O) subunit gamma-10
BEST4_epithelial	MGAM2	2.30668e-37	0.690542	0.25	0.089	3.58273e-33	NA	NA	NA
BEST4_epithelial	BAZ2B	4.19826e-37	0.718259	0.407	0.185	6.52073e-33	Bromodomain adjacent to zinc finger domain protein 2B
BEST4_epithelial	MICAL2	6.11438e-37	0.794523	0.363	0.156	9.49685e-33	Protein-methionine sulfoxide oxidase MICAL2
BEST4_epithelial	TSPAN3	7.78501e-37	0.70079	0.593	0.344	1.20917e-32	Tetraspanin-3	surface	machine learning
BEST4_epithelial	COMTD1	9.17481e-37	0.270097	0.294	0.11	1.42503e-32	Catechol O-methyltransferase domain-containing protein 1	nonsurface	machine learning
BEST4_epithelial	SULT1A1	1.85896e-36	0.426385	0.545	0.267	2.88733e-32	Sulfotransferase 1A1
BEST4_epithelial	DNMBP	4.96893e-36	0.790397	0.355	0.154	7.71774e-32	Dynamin-binding protein
BEST4_epithelial	PDXDC1	5.31739e-36	0.378492	0.263	0.094	8.25896e-32	Pyridoxal-dependent decarboxylase domain-containing protein 1
BEST4_epithelial	DNM2	5.96196e-36	0.759301	0.319	0.132	9.26012e-32	Dynamin-2
BEST4_epithelial	PTGFRN	6.90669e-36	0.532957	0.294	0.113	1.07275e-31	Prostaglandin F2 receptor negative regulator	surface	machine learning
BEST4_epithelial	RHOB	9.04542e-36	0.659184	0.276	0.104	1.40494e-31	Rho-related GTP-binding protein RhoB
BEST4_epithelial	RREB1	1.1884e-35	0.627935	0.411	0.187	1.84583e-31	Ras-responsive element-binding protein 1
BEST4_epithelial	CYSTM1	1.81502e-35	0.703187	0.541	0.317	2.81909e-31	Cysteine-rich and transmembrane domain-containing protein 1
BEST4_epithelial	ENSCAFG00000000842	3.38075e-35	0.374553	0.474	0.237	5.25098e-31	NA	NA	NA
BEST4_epithelial	CCND2	3.59139e-35	0.404821	0.459	0.203	5.57814e-31	G1/S-specific cyclin-D2
BEST4_epithelial	ENSCAFG00000025063	8.19779e-35	0.384417	0.451	0.212	1.27328e-30	NA	NA	NA
BEST4_epithelial	ERBB2	8.93818e-35	0.484845	0.344	0.145	1.38828e-30	Receptor tyrosine-protein kinase erbB-2	surface	pos. trainingset
BEST4_epithelial	PTPRF	1.28396e-34	0.542052	0.445	0.211	1.99425e-30	Receptor-type tyrosine-protein phosphatase F	surface	machine learning
BEST4_epithelial	EPB41L4B	1.55446e-34	0.546077	0.259	0.097	2.41439e-30	Band 4.1-like protein 4B
BEST4_epithelial	NR1I3	6.97508e-34	0.391281	0.265	0.099	1.08337e-29	Nuclear receptor subfamily 1 group I member 3
BEST4_epithelial	PTPRR	8.53247e-34	0.837683	0.424	0.208	1.32526e-29	Receptor-type tyrosine-protein phosphatase R	surface	machine learning
BEST4_epithelial	ACTN4	9.45039e-34	0.77641	0.691	0.445	1.46783e-29	Alpha-actinin-4
BEST4_epithelial	NEURL3	1.01231e-33	0.620608	0.299	0.12	1.57233e-29	E3 ubiquitin-protein ligase NEURL3
BEST4_epithelial	SERPINB6	1.06381e-33	0.549114	0.582	0.312	1.65231e-29	Serpin B6
BEST4_epithelial	ACADM	1.08106e-33	0.459045	0.376	0.17	1.67911e-29	Medium-chain specific acyl-CoA dehydrogenase, mitochondrial
BEST4_epithelial	USP47	1.08736e-33	0.808386	0.543	0.3	1.68889e-29	Ubiquitin carboxyl-terminal hydrolase 47
BEST4_epithelial	MXD1	1.5389e-33	0.777078	0.415	0.2	2.39021e-29	Max dimerization protein 1
BEST4_epithelial	SPATS2L	2.08235e-33	0.640086	0.564	0.311	3.23431e-29	SPATS2-like protein
BEST4_epithelial	ENSCAFG00000009857	2.70014e-33	0.573332	0.52	0.278	4.19385e-29	NA	NA	NA
BEST4_epithelial	ATP8B1	2.97195e-33	0.462846	0.386	0.171	4.61603e-29	Phospholipid-transporting ATPase IC		machine learning
BEST4_epithelial	GALNT1	5.66451e-33	0.38487	0.43	0.201	8.79812e-29	Polypeptide N-acetylgalactosaminyltransferase 1	nonsurface	machine learning
BEST4_epithelial	MYO6	6.06515e-33	0.595313	0.411	0.192	9.4204e-29	Unconventional myosin-VI
BEST4_epithelial	METAP2	6.39437e-33	0.510344	0.482	0.239	9.93174e-29	Methionine aminopeptidase 2
BEST4_epithelial	ATF3	2.64396e-32	0.924864	0.399	0.195	4.1066e-28	Cyclic AMP-dependent transcription factor ATF-3
BEST4_epithelial	LAP3	2.84176e-32	0.634196	0.549	0.315	4.41383e-28	Cytosol aminopeptidase
BEST4_epithelial	CDC42BPB	3.03229e-32	0.606318	0.311	0.133	4.70975e-28	Serine/threonine-protein kinase MRCK beta
BEST4_epithelial	PLCD1	3.45761e-32	0.631721	0.276	0.112	5.37036e-28	1-phosphatidylinositol 4,5-bisphosphate phosphodiesterase delta-1
BEST4_epithelial	VPS28	1.06678e-31	0.701926	0.724	0.606	1.65692e-27	Vacuolar protein sorting-associated protein 28 homolog
BEST4_epithelial	VPS13A	1.76003e-31	0.774898	0.457	0.236	2.73368e-27	Vacuolar protein sorting-associated protein 13A
BEST4_epithelial	HIPK2	1.86083e-31	0.669777	0.541	0.294	2.89025e-27	Homeodomain-interacting protein kinase 2
BEST4_epithelial	TWF1	2.10552e-31	0.391713	0.273	0.107	3.27029e-27	Twinfilin-1
BEST4_epithelial	HECTD1	3.46251e-31	0.67197	0.317	0.138	5.37797e-27	E3 ubiquitin-protein ligase HECTD1
BEST4_epithelial	BID	4.20475e-31	0.471537	0.317	0.133	6.53081e-27	BH3-interacting domain death agonist
BEST4_epithelial	JMJD1C	5.41564e-31	0.802483	0.662	0.416	8.41157e-27	Probable JmjC domain-containing histone demethylation protein 2C
BEST4_epithelial	ARRDC1	1.41824e-30	0.446565	0.413	0.196	2.2028e-26	Arrestin domain-containing protein 1
BEST4_epithelial	GDE1	2.28531e-30	0.472208	0.345	0.153	3.54954e-26	Glycerophosphodiester phosphodiesterase 1	nonsurface	machine learning
BEST4_epithelial	LAMA3	2.28847e-30	0.445202	0.319	0.139	3.55444e-26	Laminin subunit alpha-3
BEST4_epithelial	PPARG	2.68746e-30	0.432173	0.292	0.12	4.17417e-26	Peroxisome proliferator-activated receptor gamma
BEST4_epithelial	ENSCAFG00000029004	3.33899e-30	0.422854	0.384	0.181	5.18612e-26	NA	NA	NA
BEST4_epithelial	ENSCAFG00000025332	3.57122e-30	0.403537	0.718	0.5	5.54681e-26	NA	NA	NA
BEST4_epithelial	AP2A2	1.10253e-29	0.403947	0.294	0.123	1.71245e-25	AP-2 complex subunit alpha-2
BEST4_epithelial	WDFY1	1.23474e-29	0.318172	0.251	0.096	1.9178e-25	WD repeat and FYVE domain-containing protein 1
BEST4_epithelial	FOSB	1.58102e-29	0.658502	0.461	0.243	2.45565e-25	Protein fosB
BEST4_epithelial	ZMYND8	6.43336e-29	0.595208	0.447	0.227	9.99229e-25	Protein kinase C-binding protein 1
BEST4_epithelial	MGAT4B	8.96024e-29	0.410754	0.476	0.245	1.3917e-24	Alpha-1,3-mannosyl-glycoprotein 4-beta-N-acetylglucosaminyltransferase B	nonsurface	machine learning
BEST4_epithelial	SPART	1.26544e-28	0.575229	0.294	0.127	1.96548e-24	NA	NA	NA
BEST4_epithelial	APC	1.40115e-28	0.723613	0.488	0.264	2.17627e-24	Adenomatous polyposis coli protein
BEST4_epithelial	ENSCAFG00000007479	1.60426e-28	0.435471	0.334	0.15	2.49174e-24	NA	NA	NA
BEST4_epithelial	SLMAP	2.3697e-28	0.577904	0.355	0.165	3.68061e-24	Sarcolemmal membrane-associated protein	nonsurface	machine learning
BEST4_epithelial	TBX3	2.89936e-28	0.753434	0.393	0.196	4.50328e-24	T-box transcription factor TBX3
BEST4_epithelial	AFF4	3.28614e-28	0.699514	0.259	0.109	5.10403e-24	AF4/FMR2 family member 4
BEST4_epithelial	TRIB1	3.60668e-28	0.710843	0.438	0.231	5.60189e-24	Tribbles homolog 1
BEST4_epithelial	RAB17	4.33569e-28	0.280128	0.307	0.132	6.7342e-24	Ras-related protein Rab-17
BEST4_epithelial	ENSCAFG00000009113	5.04687e-28	2.22817	0.393	0.223	7.8388e-24	NA	NA	NA
BEST4_epithelial	PRELID2	5.54027e-28	0.324459	0.273	0.113	8.60515e-24	PRELI domain-containing protein 2
BEST4_epithelial	MLYCD	8.22591e-28	0.346558	0.282	0.117	1.27765e-23	Malonyl-CoA decarboxylase, mitochondrial
BEST4_epithelial	GCHFR	9.97026e-28	0.260429	0.311	0.134	1.54858e-23	GTP cyclohydrolase 1 feedback regulatory protein
BEST4_epithelial	LONP2	1.20644e-27	0.408163	0.298	0.127	1.87384e-23	Lon protease homolog 2, peroxisomal
BEST4_epithelial	TMC4	2.1672e-27	0.333961	0.405	0.199	3.36609e-23	Transmembrane channel-like protein 4	nonsurface	machine learning
BEST4_epithelial	KIF1C	2.27562e-27	0.522368	0.355	0.168	3.53449e-23	Kinesin-like protein KIF1C
BEST4_epithelial	OSBPL1A	4.2087e-27	0.381222	0.276	0.117	6.53696e-23	Oxysterol-binding protein-related protein 1
BEST4_epithelial	ETS2	4.98932e-27	0.441854	0.357	0.167	7.74941e-23	Protein C-ets-2
BEST4_epithelial	ENSCAFG00000032226	1.74221e-26	0.349993	0.405	0.201	2.70599e-22	NA	NA	NA
BEST4_epithelial	PRR14L	1.95137e-26	0.643687	0.363	0.178	3.03087e-22	Protein PRR14L
BEST4_epithelial	CUX1	2.59049e-26	0.470042	0.257	0.107	4.02355e-22	Protein CASP	nonsurface	machine learning
BEST4_epithelial	ETHE1	4.21267e-26	0.432598	0.474	0.259	6.54312e-22	Persulfide dioxygenase ETHE1, mitochondrial
BEST4_epithelial	ENSCAFG00000013154	8.80845e-26	0.305624	0.374	0.181	1.36813e-21	NA	NA	NA
BEST4_epithelial	ENSCAFG00000023111	1.27886e-25	0.809724	0.716	0.648	1.98633e-21	NA	NA	NA
BEST4_epithelial	ENSCAFG00000047376	1.48549e-25	0.36083	0.413	0.209	2.30726e-21	NA	NA	NA
BEST4_epithelial	TAOK3	2.14069e-25	0.458629	0.42	0.218	3.32492e-21	Serine/threonine-protein kinase TAO3
BEST4_epithelial	ARHGAP12	5.47912e-25	0.421773	0.255	0.108	8.51018e-21	Rho GTPase-activating protein 12
BEST4_epithelial	SETD2	2.07723e-24	0.759022	0.461	0.261	3.22636e-20	Histone-lysine N-methyltransferase SETD2
BEST4_epithelial	VPS13D	2.35277e-24	0.923411	0.461	0.266	3.65433e-20	Vacuolar protein sorting-associated protein 13D
BEST4_epithelial	SETD5	3.04669e-24	0.648191	0.288	0.132	4.73213e-20	SET domain-containing protein 5
BEST4_epithelial	TDRD7	3.71106e-24	0.388477	0.288	0.13	5.76402e-20	Tudor domain-containing protein 7
BEST4_epithelial	PFKP	3.85416e-24	0.439241	0.484	0.26	5.98628e-20	ATP-dependent 6-phosphofructokinase, platelet type
BEST4_epithelial	KRTCAP3	7.48788e-24	0.285944	0.294	0.131	1.16302e-19	Keratinocyte-associated protein 3		machine learning
BEST4_epithelial	CHD9	1.44364e-23	0.439937	0.351	0.174	2.24227e-19	Chromodomain-helicase-DNA-binding protein 9
BEST4_epithelial	CCNL1	1.52721e-23	0.654457	0.401	0.217	2.37207e-19	Cyclin-L1
BEST4_epithelial	GLO1	1.77798e-23	0.421993	0.39	0.201	2.76156e-19	Lactoylglutathione lyase
BEST4_epithelial	GIPC2	2.09406e-23	0.257686	0.342	0.163	3.25249e-19	PDZ domain-containing protein GIPC2
BEST4_epithelial	ENSCAFG00000019335	2.099e-23	0.368409	0.271	0.122	3.26017e-19	NA	NA	NA
BEST4_epithelial	TEP1	2.65021e-23	0.683263	0.33	0.165	4.1163e-19	Telomerase protein component 1
BEST4_epithelial	ACADVL	3.27878e-23	0.507319	0.595	0.377	5.09259e-19	Very long-chain specific acyl-CoA dehydrogenase, mitochondrial
BEST4_epithelial	OCIAD2	3.34711e-23	0.507764	0.407	0.218	5.19873e-19	OCIA domain-containing protein 2
BEST4_epithelial	PPP1R15A	3.46108e-23	0.520754	0.461	0.26	5.37575e-19	Protein phosphatase 1 regulatory subunit 15A
BEST4_epithelial	PHACTR4	4.10335e-23	0.436673	0.299	0.139	6.37332e-19	Phosphatase and actin regulator 4
BEST4_epithelial	ABHD16A	6.68312e-23	0.568947	0.392	0.21	1.03802e-18	Abhydrolase domain-containing protein 16A	nonsurface	machine learning
BEST4_epithelial	NBR1	7.1452e-23	0.453897	0.415	0.217	1.10979e-18	Next to BRCA1 gene 1 protein
BEST4_epithelial	TMC5	8.43947e-23	0.607915	0.267	0.122	1.31082e-18	Transmembrane channel-like protein 5		machine learning
BEST4_epithelial	TTC3	1.57292e-22	0.642535	0.553	0.345	2.44306e-18	E3 ubiquitin-protein ligase TTC3	nonsurface	neg. trainingset
BEST4_epithelial	UBA7	1.64131e-22	0.480241	0.288	0.136	2.54928e-18	Ubiquitin-like modifier-activating enzyme 7	nonsurface	machine learning
BEST4_epithelial	SLC25A36	1.98347e-22	0.42582	0.301	0.143	3.08073e-18	Solute carrier family 25 member 36
BEST4_epithelial	CMIP	2.26109e-22	0.462181	0.415	0.219	3.51193e-18	C-Maf-inducing protein
BEST4_epithelial	NKTR	2.53262e-22	0.792392	0.603	0.411	3.93366e-18	NK-tumor recognition protein
BEST4_epithelial	ENSCAFG00000014444	3.11219e-22	0.487956	0.474	0.272	4.83385e-18	NA	NA	NA
BEST4_epithelial	ACOX1	4.29567e-22	0.601108	0.403	0.22	6.67204e-18	Peroxisomal acyl-coenzyme A oxidase 1
BEST4_epithelial	GSTP1	4.29698e-22	0.668704	0.607	0.463	6.67408e-18	Glutathione S-transferase P
BEST4_epithelial	C1GALT1	7.01367e-22	0.260471	0.332	0.161	1.08936e-17	Glycoprotein-N-acetylgalactosamine 3-beta-galactosyltransferase 1	nonsurface	machine learning
BEST4_epithelial	OGT	7.57401e-22	0.603885	0.647	0.439	1.17639e-17	UDP-N-acetylglucosamine--peptide N-acetylglucosaminyltransferase 110 kDa subunit
BEST4_epithelial	ZC3H18	9.09422e-22	0.429385	0.33	0.163	1.41251e-17	Zinc finger CCCH domain-containing protein 18
BEST4_epithelial	ENSCAFG00000008221	9.10679e-22	0.572422	0.562	0.408	1.41447e-17	NA	NA	NA
BEST4_epithelial	RNF19A	1.02914e-21	0.722273	0.501	0.299	1.59846e-17	E3 ubiquitin-protein ligase RNF19A		machine learning
BEST4_epithelial	PTPRH	1.24042e-21	0.503009	0.284	0.137	1.92662e-17	Receptor-type tyrosine-protein phosphatase H	surface	machine learning
BEST4_epithelial	PLEKHG6	3.12793e-21	0.42842	0.332	0.167	4.8583e-17	Pleckstrin homology domain-containing family G member 6
BEST4_epithelial	NHLRC2	3.69411e-21	0.386618	0.25	0.111	5.7377e-17	NHL repeat-containing protein 2
BEST4_epithelial	CTSC	7.53324e-21	0.319379	0.367	0.192	1.17006e-16	Dipeptidyl peptidase 1
BEST4_epithelial	SERPINB1	2.01259e-20	0.395934	0.47	0.281	3.12596e-16	Leukocyte elastase inhibitor
BEST4_epithelial	DDX60	3.08403e-20	0.562389	0.309	0.155	4.79012e-16	Probable ATP-dependent RNA helicase DDX60
BEST4_epithelial	ZNF326	3.98385e-20	0.489153	0.38	0.212	6.18772e-16	DBIRD complex subunit ZNF326
BEST4_epithelial	RALGPS2	4.70914e-20	0.494685	0.292	0.146	7.31424e-16	Ras-specific guanine nucleotide-releasing factor RalGPS2
BEST4_epithelial	GOT1	6.14242e-20	0.318508	0.509	0.303	9.54041e-16	Aspartate aminotransferase, cytoplasmic
BEST4_epithelial	VDAC1	6.15851e-20	0.35551	0.457	0.264	9.5654e-16	Voltage-dependent anion-selective channel protein 1
BEST4_epithelial	LXN	9.75774e-20	0.262319	0.29	0.141	1.51557e-15	Latexin
BEST4_epithelial	TRAF7	1.39763e-19	0.530099	0.367	0.199	2.1708e-15	E3 ubiquitin-protein ligase TRAF7
BEST4_epithelial	NCOR1	1.6617e-19	0.589428	0.768	0.594	2.58095e-15	Nuclear receptor corepressor 1
BEST4_epithelial	GADD45G	1.93632e-19	0.502918	0.409	0.23	3.00749e-15	Growth arrest and DNA damage-inducible protein GADD45 gamma
BEST4_epithelial	VMP1	3.55045e-19	0.633997	0.449	0.274	5.51456e-15	Vacuole membrane protein 1	nonsurface	machine learning
BEST4_epithelial	CWC22	3.79347e-19	0.335771	0.259	0.122	5.89201e-15	Pre-mRNA-splicing factor CWC22 homolog
BEST4_epithelial	TXNRD1	4.5304e-19	0.437072	0.534	0.328	7.03662e-15	Thioredoxin reductase 1, cytoplasmic
BEST4_epithelial	GMPPA	5.09147e-19	0.424966	0.336	0.177	7.90808e-15	Mannose-1-phosphate guanyltransferase alpha
BEST4_epithelial	PLCB3	8.72941e-19	0.38813	0.445	0.253	1.35585e-14	1-phosphatidylinositol 4,5-bisphosphate phosphodiesterase beta-3
BEST4_epithelial	NRBF2	1.01604e-18	0.25953	0.267	0.127	1.57812e-14	Nuclear receptor-binding factor 2
BEST4_epithelial	ACOT9	1.43555e-18	0.410857	0.367	0.199	2.2297e-14	Acyl-coenzyme A thioesterase 9, mitochondrial
BEST4_epithelial	CALR	1.58999e-18	0.549202	0.464	0.285	2.46957e-14	Calreticulin
BEST4_epithelial	KIAA1109	2.77193e-18	0.684749	0.372	0.212	4.30536e-14	Uncharacterized protein KIAA1109	nonsurface	machine learning
BEST4_epithelial	GSTO1	3.58259e-18	0.987453	0.587	0.533	5.56447e-14	Glutathione S-transferase omega-1
BEST4_epithelial	ITPRID2	4.02172e-18	0.346236	0.34	0.179	6.24654e-14	NA	NA	NA
BEST4_epithelial	N4BP1	4.40579e-18	0.521285	0.298	0.159	6.84307e-14	NEDD4-binding protein 1
BEST4_epithelial	ASH1L	9.70081e-18	0.685067	0.374	0.217	1.50673e-13	Histone-lysine N-methyltransferase ASH1L
BEST4_epithelial	DGKQ	1.47832e-17	0.531791	0.345	0.192	2.29613e-13	Diacylglycerol kinase theta
BEST4_epithelial	OAZ2	1.48032e-17	0.276573	0.305	0.157	2.29924e-13	Ornithine decarboxylase antizyme 2
BEST4_epithelial	VASP	1.54285e-17	0.283515	0.655	0.468	2.39635e-13	Vasodilator-stimulated phosphoprotein
BEST4_epithelial	KLC4	2.61632e-17	0.333107	0.271	0.136	4.06366e-13	Kinesin light chain 4
BEST4_epithelial	ENSCAFG00000041140	3.53554e-17	0.295101	0.353	0.192	5.49141e-13	NA	NA	NA
BEST4_epithelial	FLNB	4.79202e-17	0.596962	0.321	0.175	7.44296e-13	Filamin-B
BEST4_epithelial	ND4L	6.05906e-17	0.397748	0.749	0.53	9.41093e-13	NA	NA	NA
BEST4_epithelial	RNASEL	1.08857e-16	0.3081	0.28	0.143	1.69077e-12	2-5A-dependent ribonuclease
BEST4_epithelial	ITGA6	1.4578e-16	0.308312	0.415	0.24	2.26425e-12	Integrin alpha-6	surface	pos. trainingset
BEST4_epithelial	MED13	1.60864e-16	0.481952	0.42	0.247	2.49855e-12	Mediator of RNA polymerase II transcription subunit 13
BEST4_epithelial	ILVBL	2.63677e-16	0.359716	0.438	0.26	4.09543e-12	Acetolactate synthase-like protein
BEST4_epithelial	IFRD1	3.80686e-16	0.85848	0.271	0.147	5.91281e-12	Interferon-related developmental regulator 1	nonsurface	machine learning
BEST4_epithelial	MOV10	5.05416e-16	0.406367	0.33	0.18	7.85013e-12	Putative helicase MOV-10
BEST4_epithelial	ATG2A	6.04753e-16	0.447457	0.271	0.143	9.39302e-12	Autophagy-related protein 2 homolog A
BEST4_epithelial	STARD10	6.17948e-16	0.327878	0.57	0.364	9.59797e-12	PCTP-like protein
BEST4_epithelial	DDX17	6.50511e-16	0.564036	0.75	0.58	1.01037e-11	Probable ATP-dependent RNA helicase DDX17
BEST4_epithelial	CRIP1	7.57716e-16	0.601948	0.908	0.922	1.17688e-11	Cysteine-rich protein 1
BEST4_epithelial	HSPA5	9.89474e-16	0.753825	0.528	0.371	1.53685e-11	78 kDa glucose-regulated protein
BEST4_epithelial	ROCK2	1.13595e-15	0.325171	0.315	0.171	1.76436e-11	Rho-associated protein kinase 2
BEST4_epithelial	CALCOCO2	1.77916e-15	0.607572	0.635	0.469	2.7634e-11	Calcium-binding and coiled-coil domain-containing protein 2
BEST4_epithelial	TUBB4B	2.42909e-15	0.707869	0.388	0.235	3.77286e-11	Tubulin beta-4B chain
BEST4_epithelial	PIK3C2A	3.86202e-15	0.579855	0.265	0.143	5.99849e-11	Phosphatidylinositol 4-phosphate 3-kinase C2 domain-containing subunit alpha
BEST4_epithelial	ZBTB41	4.05718e-15	0.581124	0.257	0.139	6.30161e-11	Zinc finger and BTB domain-containing protein 41
BEST4_epithelial	ATP1A1	4.38115e-15	0.327713	0.522	0.324	6.80481e-11	Sodium/potassium-transporting ATPase subunit alpha-1	surface	pos. trainingset
BEST4_epithelial	HDGF	1.12299e-14	0.394295	0.441	0.272	1.74423e-10	Hepatoma-derived growth factor
BEST4_epithelial	ZMYM5	1.15198e-14	0.335468	0.251	0.131	1.78925e-10	Zinc finger MYM-type protein 5
BEST4_epithelial	GRAMD2B	1.69058e-14	0.312223	0.321	0.176	2.62581e-10	NA	NA	NA
BEST4_epithelial	WIZ	1.71144e-14	0.484325	0.382	0.232	2.65821e-10	Protein Wiz
BEST4_epithelial	TET2	2.3349e-14	0.637619	0.382	0.239	3.62656e-10	Methylcytosine dioxygenase TET2
BEST4_epithelial	ECPAS	3.02731e-14	0.315902	0.257	0.137	4.70202e-10	NA	NA	NA
BEST4_epithelial	MFSD2A	3.43336e-14	0.32833	0.39	0.233	5.3327e-10	Sodium-dependent lysophosphatidylcholine symporter 1	surface	machine learning
BEST4_epithelial	ARGLU1	3.79676e-14	0.451745	0.482	0.313	5.89713e-10	Arginine and glutamate-rich protein 1
BEST4_epithelial	MVB12A	3.92273e-14	0.278612	0.42	0.258	6.09279e-10	Multivesicular body subunit 12A
BEST4_epithelial	NEK9	4.75612e-14	0.262653	0.411	0.249	7.38721e-10	Serine/threonine-protein kinase Nek9
BEST4_epithelial	BTG2	5.29131e-14	0.614137	0.347	0.208	8.21847e-10	Protein BTG2
BEST4_epithelial	ZRANB2	7.02856e-14	0.317732	0.417	0.251	1.09168e-09	Zinc finger Ran-binding domain-containing protein 2
BEST4_epithelial	TCF25	8.3352e-14	0.411842	0.488	0.316	1.29462e-09	Transcription factor 25
BEST4_epithelial	GPATCH2	1.07895e-13	0.39995	0.269	0.146	1.67582e-09	G patch domain-containing protein 2
BEST4_epithelial	AGPAT2	1.0994e-13	0.261069	0.393	0.236	1.70759e-09	1-acyl-sn-glycerol-3-phosphate acyltransferase beta	nonsurface	machine learning
BEST4_epithelial	CYCS	2.45785e-13	0.360523	0.649	0.522	3.81753e-09	Cytochrome c
BEST4_epithelial	DHRS7	8.13224e-13	0.258692	0.476	0.337	1.2631e-08	Dehydrogenase/reductase SDR family member 7
BEST4_epithelial	KDM5B	8.67033e-13	0.314711	0.369	0.221	1.34668e-08	Lysine-specific demethylase 5B
BEST4_epithelial	MAP7	1.35458e-12	0.254065	0.274	0.153	2.10394e-08	Ensconsin
BEST4_epithelial	TMEM131	1.98175e-12	0.380504	0.261	0.147	3.07805e-08	Transmembrane protein 131		machine learning
BEST4_epithelial	LRBA	2.92819e-12	0.55669	0.328	0.203	4.54806e-08	Lipopolysaccharide-responsive and beige-like anchor protein	nonsurface	machine learning
BEST4_epithelial	NFKBIZ	3.42721e-12	0.479031	0.251	0.14	5.32314e-08	NF-kappa-B inhibitor zeta
BEST4_epithelial	SLC9A1	4.78951e-12	0.320122	0.257	0.143	7.43906e-08	Sodium/hydrogen exchanger 1	surface	pos. trainingset
BEST4_epithelial	ZFP36	5.53344e-12	0.49849	0.384	0.242	8.59453e-08	Tristetraprolin
BEST4_epithelial	IL17RA	6.41968e-12	0.530029	0.466	0.315	9.97104e-08	Interleukin-17 receptor A	surface	pos. trainingset
BEST4_epithelial	NUFIP2	9.18706e-12	0.310245	0.301	0.178	1.42693e-07	Nuclear fragile X mental retardation-interacting protein 2
BEST4_epithelial	BRWD1	1.14455e-11	0.393017	0.288	0.169	1.77772e-07	Bromodomain and WD repeat-containing protein 1
BEST4_epithelial	AHI1	1.29176e-11	0.49479	0.33	0.198	2.00635e-07	Jouberin
BEST4_epithelial	APEH	2.15443e-11	0.262913	0.292	0.169	3.34625e-07	Acylamino-acid-releasing enzyme	nonsurface	machine learning
BEST4_epithelial	BAZ2A	2.48984e-11	0.369548	0.438	0.289	3.86722e-07	Bromodomain adjacent to zinc finger domain protein 2A
BEST4_epithelial	TXNIP	3.19366e-11	0.269396	0.359	0.221	4.96039e-07	Thioredoxin-interacting protein
BEST4_epithelial	POR	4.06159e-11	0.362913	0.403	0.26	6.30845e-07	NADPH--cytochrome P450 reductase	nonsurface	machine learning
BEST4_epithelial	MVP	4.94004e-11	0.297255	0.43	0.28	7.67287e-07	Major vault protein
BEST4_epithelial	CHMP2A	6.60114e-11	0.277473	0.449	0.302	1.02529e-06	Charged multivesicular body protein 2a
BEST4_epithelial	CPT1A	7.76919e-11	0.318711	0.33	0.203	1.20671e-06	Carnitine O-palmitoyltransferase 1, liver isoform	nonsurface	neg. trainingset
BEST4_epithelial	SPAG9	1.25692e-10	0.450598	0.345	0.223	1.95224e-06	C-Jun-amino-terminal kinase-interacting protein 4
BEST4_epithelial	ATAD2B	2.01785e-10	0.263295	0.267	0.155	3.13412e-06	ATPase family AAA domain-containing protein 2B
BEST4_epithelial	RIF1	2.19046e-10	0.33523	0.324	0.198	3.40223e-06	Telomere-associated protein RIF1
BEST4_epithelial	SBNO2	4.02995e-10	0.269235	0.361	0.227	6.25932e-06	Protein strawberry notch homolog 2
BEST4_epithelial	PPP4R1	4.14994e-10	0.456656	0.372	0.247	6.44569e-06	Serine/threonine-protein phosphatase 4 regulatory subunit 1
BEST4_epithelial	HERC6	9.15385e-10	0.390746	0.269	0.165	1.42178e-05	Probable E3 ubiquitin-protein ligase HERC6	nonsurface	neg. trainingset
BEST4_epithelial	TRIM25	1.44015e-09	0.343445	0.34	0.215	2.23684e-05	E3 ubiquitin/ISG15 ligase TRIM25
BEST4_epithelial	TRIM36	1.92842e-09	0.272988	0.274	0.167	2.99522e-05	E3 ubiquitin-protein ligase TRIM36
BEST4_epithelial	LCOR	2.22456e-09	0.35048	0.365	0.242	3.45519e-05	Ligand-dependent corepressor
BEST4_epithelial	STAG2	3.80854e-09	0.269478	0.461	0.312	5.91543e-05	Cohesin subunit SA-2
BEST4_epithelial	ENSCAFG00000006545	4.32933e-09	0.28824	0.706	0.633	6.72432e-05	NA	NA	NA
BEST4_epithelial	MARK2	5.20037e-09	0.282206	0.482	0.337	8.07721e-05	Serine/threonine-protein kinase MARK2
BEST4_epithelial	CDH17	5.87045e-09	0.350184	0.25	0.153	9.11799e-05	Cadherin-17	surface	pos. trainingset
BEST4_epithelial	ISG15	1.03174e-08	0.82412	0.298	0.203	0.000160249	Ubiquitin-like protein ISG15
BEST4_epithelial	ZBTB7A	1.1891e-08	0.305926	0.422	0.289	0.00018469	Zinc finger and BTB domain-containing protein 7A
BEST4_epithelial	ENSCAFG00000042554	2.19257e-08	0.416605	0.797	0.854	0.00034055	NA	NA	NA
BEST4_epithelial	JUND	2.68128e-08	0.810971	0.328	0.222	0.000416457	Transcription factor jun-D
BEST4_epithelial	STXBP3	3.52248e-08	0.357184	0.612	0.462	0.000547111	Syntaxin-binding protein 3
BEST4_epithelial	TMEM140	3.97852e-08	0.308562	0.282	0.181	0.000617944	Transmembrane protein 140	surface	machine learning
BEST4_epithelial	PRDX1	7.26111e-08	0.353078	0.518	0.413	0.00112779	Peroxiredoxin-1
BEST4_epithelial	SLC38A2	1.16534e-07	1.07836	0.344	0.258	0.00181001	Sodium-coupled neutral amino acid transporter 2	surface	machine learning
BEST4_epithelial	SMPD2	1.19794e-07	0.34179	0.415	0.295	0.00186065	Sphingomyelin phosphodiesterase 2	nonsurface	machine learning
BEST4_epithelial	APOBR	1.53987e-07	0.551787	0.474	0.342	0.00239173	Apolipoprotein B receptor
BEST4_epithelial	PTGR1	1.98791e-07	0.431905	0.503	0.4	0.00308762	Prostaglandin reductase 1
BEST4_epithelial	ARF4	4.21426e-07	0.315857	0.336	0.231	0.00654559	ADP-ribosylation factor 4
CD8_TRM	CCL4	0	3.366	1	0.479	0	C-C motif chemokine 4
CD8_TRM	RGS1	0	1.36623	0.817	0.407	0	Regulator of G-protein signaling 1
CD8_TRM	CCL5	0	1.25008	0.989	0.65	0	C-C motif chemokine 5
CD8_TRM	GZMA	0	1.16876	0.801	0.337	0	Granzyme A
CD8_TRM	GZMB	0	1.01887	0.881	0.419	0	Granzyme B
CD8_TRM	CD3E	0	1.01102	0.977	0.537	0	T-cell surface glycoprotein CD3 epsilon chain		machine learning
CD8_TRM	ENSCAFG00000014478	0	0.997545	0.986	0.581	0	NA	NA	NA
CD8_TRM	CD2	1.09972e-301	0.974032	0.915	0.507	1.70809e-297	T-cell surface antigen CD2	surface	machine learning
CD8_TRM	CD3D	3.52148e-300	0.968872	0.943	0.537	5.46956e-296	T-cell surface glycoprotein CD3 delta chain	surface	machine learning
CD8_TRM	PTPRC	9.04311e-280	0.903015	0.952	0.562	1.40458e-275	Receptor-type tyrosine-protein phosphatase C	surface	machine learning
CD8_TRM	EIF1	1.38967e-261	0.745067	0.988	0.859	2.15844e-257	Eukaryotic translation initiation factor 1
CD8_TRM	CD7	4.4125e-253	0.849202	0.908	0.475	6.85349e-249	T-cell antigen CD7	surface	machine learning
CD8_TRM	IFNG	7.44567e-245	1.31987	0.332	0.096	1.15646e-240	Interferon gamma
CD8_TRM	CORO1B	1.06112e-230	0.844228	0.886	0.528	1.64813e-226	Coronin-1B
CD8_TRM	ENSCAFG00000049043	2.39775e-217	0.718657	0.995	0.782	3.72418e-213	NA	NA	NA
CD8_TRM	ENSCAFG00000037735	5.06305e-211	0.742135	0.982	0.704	7.86393e-207	NA	NA	NA
CD8_TRM	ITGB7	1.96966e-210	0.846667	0.798	0.457	3.05928e-206	Integrin beta-7	surface	machine learning
CD8_TRM	DDX5	7.40964e-207	0.690699	0.955	0.839	1.15087e-202	Probable ATP-dependent RNA helicase DDX5
CD8_TRM	UBA52	2.3149e-199	0.674796	0.995	0.787	3.5955e-195	Ubiquitin-60S ribosomal protein L40
CD8_TRM	GALK1	1.98038e-198	0.638082	0.975	0.878	3.07593e-194	Galactokinase
CD8_TRM	ENSCAFG00000019044	9.14694e-194	0.666203	0.997	0.78	1.4207e-189	NA	NA	NA
CD8_TRM	ENSCAFG00000046009	2.28263e-193	0.839706	0.641	0.303	3.54539e-189	NA	NA	NA
CD8_TRM	ENSCAFG00000043173	2.07025e-191	0.659907	0.982	0.748	3.21551e-187	NA	NA	NA
CD8_TRM	FAU	9.80826e-190	0.57486	0.997	0.934	1.52342e-185	Ubiquitin-like protein FUBI
CD8_TRM	ENSCAFG00000006102	2.3044e-189	0.652017	0.994	0.801	3.5792e-185	NA	NA	NA
CD8_TRM	BCL2A1	1.09086e-185	0.763844	0.744	0.454	1.69432e-181	Bcl-2-related protein A1
CD8_TRM	DYRK1B	8.74262e-176	0.625071	0.993	0.759	1.3579e-171	Dual specificity tyrosine-phosphorylation-regulated kinase 1B
CD8_TRM	LSP1	8.02197e-174	0.722211	0.816	0.497	1.24597e-169	Lymphocyte-specific protein 1
CD8_TRM	ENSCAFG00000009523	1.74902e-173	0.611107	0.999	0.875	2.71657e-169	NA	NA	NA
CD8_TRM	CORO1A	2.80697e-171	0.735447	0.796	0.48	4.35978e-167	Coronin-1A
CD8_TRM	ENSCAFG00000046992	1.95174e-167	0.630613	0.993	0.734	3.03144e-163	NA	NA	NA
CD8_TRM	LCP1	2.3424e-165	0.601012	0.911	0.571	3.63821e-161	Plastin-2
CD8_TRM	HLA-DQB2	5.79136e-164	0.381875	0.763	0.465	8.99515e-160	HLA class II histocompatibility antigen, DQ beta 2 chain	surface	pos. trainingset
CD8_TRM	SERF2	1.08688e-161	0.566113	0.973	0.867	1.68814e-157	Small EDRK-rich factor 2
CD8_TRM	PFDN5	1.16267e-161	0.689103	0.862	0.625	1.80585e-157	Prefoldin subunit 5
CD8_TRM	TPT1	1.56981e-159	0.595636	0.994	0.821	2.43822e-155	Translationally-controlled tumor protein
CD8_TRM	NACA	5.53492e-159	0.612167	0.975	0.748	8.59684e-155	Nascent polypeptide-associated complex subunit alpha, muscle-specific form
CD8_TRM	ENSCAFG00000007461	8.28717e-158	0.979299	0.473	0.214	1.28716e-153	NA	NA	NA
CD8_TRM	EIF3K	1.03165e-157	0.629403	0.919	0.691	1.60236e-153	Eukaryotic translation initiation factor 3 subunit K
CD8_TRM	PTMA	8.79036e-157	0.585267	0.986	0.769	1.36532e-152	Prothymosin alpha
CD8_TRM	SH3BGRL3	1.95319e-152	0.491207	0.937	0.701	3.0337e-148	SH3 domain-binding glutamic acid-rich-like protein 3
CD8_TRM	ENSCAFG00000015122	3.78704e-151	0.582609	0.977	0.73	5.88204e-147	NA	NA	NA
CD8_TRM	ENSCAFG00000031952	2.64374e-149	0.579781	0.987	0.751	4.10626e-145	NA	NA	NA
CD8_TRM	FYB1	4.44442e-147	0.76717	0.65	0.374	6.90308e-143	NA	NA	NA
CD8_TRM	CNBP	9.66524e-143	0.64983	0.842	0.636	1.5012e-138	Cellular nucleic acid-binding protein
CD8_TRM	KLRK1	1.66101e-142	0.877437	0.49	0.241	2.57988e-138	NKG2-D type II integral membrane protein	surface	machine learning
CD8_TRM	ENSCAFG00000048619	2.53879e-140	0.563415	0.969	0.696	3.94325e-136	NA	NA	NA
CD8_TRM	ETS1	1.3748e-139	0.734787	0.651	0.38	2.13534e-135	Protein C-ets-1
CD8_TRM	HOPX	7.06865e-138	0.818121	0.61	0.366	1.0979e-133	Homeodomain-only protein
CD8_TRM	CD3G	3.22526e-137	0.752921	0.572	0.308	5.00947e-133	T-cell surface glycoprotein CD3 gamma chain	surface	machine learning
CD8_TRM	BTF3	7.5382e-136	0.607902	0.884	0.639	1.17083e-131	Transcription factor BTF3
CD8_TRM	EEF1B2	1.1628e-135	0.596525	0.924	0.689	1.80607e-131	Elongation factor 1-beta
CD8_TRM	ENSCAFG00000018784	2.04355e-134	0.548099	0.975	0.746	3.17403e-130	NA	NA	NA
CD8_TRM	SKAP1	6.02265e-134	0.732849	0.619	0.36	9.35437e-130	Src kinase-associated phosphoprotein 1
CD8_TRM	PIK3R1	7.72317e-134	0.89848	0.654	0.417	1.19956e-129	Phosphatidylinositol 3-kinase regulatory subunit alpha
CD8_TRM	DLA-64	2.34616e-131	0.464577	1	0.992	3.64405e-127	NA	NA	NA
CD8_TRM	SLC25A6	7.01682e-130	0.554673	0.963	0.721	1.08985e-125	ADP/ATP translocase 3	nonsurface	neg. trainingset
CD8_TRM	PTPN6	7.68519e-130	0.61884	0.847	0.63	1.19366e-125	Tyrosine-protein phosphatase non-receptor type 6
CD8_TRM	ENSCAFG00000044682	2.49236e-128	0.593238	0.87	0.651	3.87114e-124	NA	NA	NA
CD8_TRM	FASLG	2.63899e-127	0.811073	0.312	0.126	4.09889e-123	Tumor necrosis factor ligand superfamily member 6	surface	machine learning
CD8_TRM	CD37	8.16937e-125	0.696994	0.647	0.393	1.26887e-120	Leukocyte antigen CD37	surface	machine learning
CD8_TRM	HMGB1	9.50034e-125	0.518645	0.924	0.789	1.47559e-120	High mobility group protein B1
CD8_TRM	EVL	7.27677e-124	0.615626	0.61	0.351	1.13023e-119	Ena/VASP-like protein
CD8_TRM	HMGB2	2.00795e-123	0.58775	0.657	0.416	3.11875e-119	High mobility group protein B2
CD8_TRM	RDX	2.06025e-122	0.717897	0.591	0.345	3.19998e-118	Radixin
CD8_TRM	ENSCAFG00000042212	8.36657e-122	0.501524	0.998	0.87	1.2995e-117	NA	NA	NA
CD8_TRM	SNRPD2	8.46042e-122	0.592562	0.834	0.621	1.31407e-117	Small nuclear ribonucleoprotein Sm D2
CD8_TRM	ENSCAFG00000006485	1.69523e-121	0.734872	0.615	0.356	2.63303e-117	NA	NA	NA
CD8_TRM	PFN1	4.09659e-121	0.41341	0.953	0.881	6.36283e-117	Profilin-1
CD8_TRM	PSIP1	6.58809e-120	0.619137	0.725	0.471	1.02326e-115	PC4 and SFRS1-interacting protein
CD8_TRM	NUCB2	4.50529e-118	0.653343	0.725	0.492	6.99761e-114	Nucleobindin-2
CD8_TRM	CD79A	1.0236e-115	0.491618	0.995	0.807	1.58986e-111	B-cell antigen receptor complex-associated protein alpha chain	surface	pos. trainingset
CD8_TRM	ENSCAFG00000028613	4.42818e-115	0.654622	0.737	0.521	6.87785e-111	NA	NA	NA
CD8_TRM	EPB41	1.00846e-114	0.647548	0.741	0.542	1.56634e-110	Protein 4.1
CD8_TRM	ENSCAFG00000013905	2.03419e-114	0.510614	0.96	0.703	3.15951e-110	NA	NA	NA
CD8_TRM	IL7R	1.17729e-113	0.447384	0.623	0.351	1.82856e-109	Interleukin-7 receptor subunit alpha	surface	pos. trainingset
CD8_TRM	ENSCAFG00000008873	2.16504e-113	0.532023	0.894	0.649	3.36273e-109	NA	NA	NA
CD8_TRM	DOCK10	5.80517e-113	0.678503	0.588	0.348	9.01659e-109	Dedicator of cytokinesis protein 10
CD8_TRM	CD8A	1.11848e-111	0.741188	0.292	0.12	1.73723e-107	T-cell surface glycoprotein CD8 alpha chain	surface	pos. trainingset
CD8_TRM	CD96	5.35979e-111	0.654052	0.579	0.331	8.32483e-107	T-cell surface protein tactile	surface	machine learning
CD8_TRM	STK17B	6.75672e-111	0.756441	0.68	0.509	1.04945e-106	Serine/threonine-protein kinase 17B
CD8_TRM	ENSCAFG00000029884	9.4077e-111	0.496616	0.995	0.798	1.4612e-106	NA	NA	NA
CD8_TRM	PSMB9	3.0207e-110	0.578286	0.834	0.679	4.69175e-106	Proteasome subunit beta type-9
CD8_TRM	ENSCAFG00000024817	1.18295e-108	0.704134	0.562	0.335	1.83736e-104	NA	NA	NA
CD8_TRM	NR4A2	5.06376e-108	0.866799	0.259	0.105	7.86503e-104	Nuclear receptor subfamily 4 group A member 2
CD8_TRM	SEPTIN6	1.63784e-107	0.633476	0.632	0.397	2.54389e-103	NA	NA	NA
CD8_TRM	EEF1A1	4.33195e-106	0.504133	0.918	0.682	6.72838e-102	Elongation factor 1-alpha 1
CD8_TRM	ENSCAFG00000046600	6.3936e-106	0.789367	0.657	0.482	9.93054e-102	NA	NA	NA
CD8_TRM	ENSCAFG00000017688	2.28097e-105	0.470569	0.936	0.677	3.5428e-101	NA	NA	NA
CD8_TRM	SUMO2	7.43073e-105	0.563376	0.797	0.604	1.15414e-100	Small ubiquitin-related modifier 2
CD8_TRM	SEPTIN7	5.50021e-104	0.562689	0.756	0.534	8.54292e-100	NA	NA	NA
CD8_TRM	MNDA	3.18004e-103	0.637498	0.635	0.409	4.93924e-99	Myeloid cell nuclear differentiation antigen
CD8_TRM	GMFG	3.63299e-103	0.485101	0.738	0.502	5.64276e-99	Glia maturation factor gamma
CD8_TRM	CLIC1	1.0347e-101	0.553611	0.835	0.727	1.6071e-97	Chloride intracellular channel protein 1
CD8_TRM	B2M	1.2123e-101	0.340669	1	0.992	1.88294e-97	Beta-2-microglobulin
CD8_TRM	ENSCAFG00000043730	1.30012e-101	0.590855	0.744	0.54	2.01934e-97	NA	NA	NA
CD8_TRM	CNN2	8.72322e-99	0.632719	0.588	0.362	1.35489e-94	Calponin-2
CD8_TRM	CELF2	2.63321e-97	0.636518	0.601	0.38	4.0899e-93	CUGBP Elav-like family member 2
CD8_TRM	ACTR3	8.41559e-97	0.476478	0.831	0.684	1.30711e-92	Actin-related protein 3
CD8_TRM	OAZ1	1.29667e-96	0.301223	0.92	0.806	2.01398e-92	Ornithine decarboxylase antizyme 1
CD8_TRM	ENSCAFG00000041010	3.27037e-96	0.617188	0.564	0.321	5.07954e-92	NA	NA	NA
CD8_TRM	MTDH	1.82485e-95	0.575379	0.748	0.561	2.83435e-91	Protein LYRIC	nonsurface	machine learning
CD8_TRM	SERBP1	6.6506e-95	0.618045	0.688	0.5	1.03297e-90	Plasminogen activator inhibitor 1 RNA-binding protein
CD8_TRM	SNRPG	7.29776e-95	0.542931	0.767	0.547	1.13349e-90	Small nuclear ribonucleoprotein G
CD8_TRM	EEF1D	3.46148e-94	0.512819	0.842	0.642	5.37638e-90	Elongation factor 1-delta
CD8_TRM	ENSCAFG00000045333	8.08131e-91	0.445899	0.982	0.775	1.25519e-86	NA	NA	NA
CD8_TRM	SLA	1.12196e-88	0.486161	0.562	0.345	1.74263e-84	Src-like-adapter
CD8_TRM	RNASEH2B	1.31745e-87	0.67728	0.457	0.266	2.04626e-83	Ribonuclease H2 subunit B
CD8_TRM	GABARAPL2	5.3577e-86	0.64527	0.657	0.516	8.32158e-82	Gamma-aminobutyric acid receptor-associated protein-like 2
CD8_TRM	ENSCAFG00000046637	2.48586e-85	0.465967	0.825	0.687	3.86104e-81	NA	NA	NA
CD8_TRM	ANAPC11	9.40264e-85	0.611263	0.621	0.444	1.46042e-80	Anaphase-promoting complex subunit 11
CD8_TRM	ABRACL	1.81224e-84	0.465504	0.749	0.526	2.81477e-80	Costars family protein ABRACL
CD8_TRM	CALM1	2.09028e-83	0.397274	0.928	0.857	3.24662e-79	Calmodulin
CD8_TRM	NPM1	3.98761e-81	0.513309	0.704	0.495	6.19355e-77	Nucleophosmin
CD8_TRM	SELENOK	4.92687e-81	0.607849	0.601	0.441	7.65241e-77	NA	NA	NA
CD8_TRM	RCAN2	1.34729e-79	0.613039	0.407	0.226	2.09261e-75	Calcipressin-2
CD8_TRM	ZAP70	2.25092e-79	0.622717	0.417	0.239	3.49612e-75	Tyrosine-protein kinase ZAP-70
CD8_TRM	SYTL3	4.09555e-79	0.610051	0.502	0.31	6.36121e-75	Synaptotagmin-like protein 3
CD8_TRM	DHDDS	7.79538e-78	0.426814	0.73	0.524	1.21078e-73	Dehydrodolichyl diphosphate syntase complex subunit DHDDS
CD8_TRM	ARPC3	2.57326e-77	0.451686	0.755	0.582	3.99679e-73	Actin-related protein 2/3 complex subunit 3
CD8_TRM	MYCBP2	2.628e-77	0.527294	0.66	0.466	4.08181e-73	E3 ubiquitin-protein ligase MYCBP2
CD8_TRM	CCR5	3.64993e-77	0.665868	0.354	0.188	5.66907e-73	C-C chemokine receptor type 5	surface	machine learning
CD8_TRM	APBB1IP	3.93228e-77	0.614365	0.464	0.284	6.10762e-73	Amyloid beta A4 precursor protein-binding family B member 1-interacting protein
CD8_TRM	NOP53	1.37372e-76	0.584992	0.67	0.524	2.13366e-72	NA	NA	NA
CD8_TRM	SSBP4	1.06992e-75	0.609438	0.468	0.29	1.6618e-71	Single-stranded DNA-binding protein 4
CD8_TRM	ENSCAFG00000025128	3.82552e-75	0.634993	0.301	0.151	5.9418e-71	NA	NA	NA
CD8_TRM	SEPTIN1	8.30997e-75	0.605529	0.457	0.279	1.2907e-70	NA	NA	NA
CD8_TRM	TAP1	4.70811e-74	0.409232	0.868	0.825	7.31263e-70	Antigen peptide transporter 1		machine learning
CD8_TRM	TFPT	6.8662e-74	0.382774	0.952	0.702	1.06646e-69	TCF3 fusion partner
CD8_TRM	ENSCAFG00000047673	1.07542e-73	0.539817	0.703	0.566	1.67034e-69	NA	NA	NA
CD8_TRM	EIF3F	1.86e-73	0.509443	0.691	0.52	2.88896e-69	Eukaryotic translation initiation factor 3 subunit F
CD8_TRM	ARPC2	4.27404e-72	0.458164	0.7	0.545	6.63844e-68	Actin-related protein 2/3 complex subunit 2
CD8_TRM	PDCD4	3.23171e-71	0.524454	0.668	0.509	5.0195e-67	Programmed cell death protein 4
CD8_TRM	ENSCAFG00000015834	2.47741e-70	0.439347	0.806	0.634	3.84791e-66	NA	NA	NA
CD8_TRM	RALBP1	3.0153e-70	0.590408	0.582	0.421	4.68337e-66	RalA-binding protein 1
CD8_TRM	ENSCAFG00000025115	2.74374e-69	0.587304	0.469	0.292	4.26158e-65	NA	NA	NA
CD8_TRM	SEC11C	4.50527e-69	0.300524	0.709	0.511	6.99759e-65	Signal peptidase complex catalytic subunit SEC11C	nonsurface	machine learning
CD8_TRM	COQ10B	5.9387e-69	0.425983	0.756	0.561	9.22399e-65	Coenzyme Q-binding protein COQ10 homolog B, mitochondrial
CD8_TRM	NCL	5.95291e-69	0.500396	0.707	0.539	9.24607e-65	Nucleolin
CD8_TRM	HNRNPK	1.18299e-67	0.490501	0.738	0.637	1.83742e-63	Heterogeneous nuclear ribonucleoprotein K
CD8_TRM	TRMT112	1.43367e-67	0.519482	0.603	0.427	2.22678e-63	Multifunctional methyltransferase subunit TRM112-like protein
CD8_TRM	MAPK1IP1L	3.56229e-67	0.61129	0.627	0.529	5.53294e-63	MAPK-interacting and spindle-stabilizing protein-like
CD8_TRM	IKZF1	1.61566e-66	0.595903	0.445	0.282	2.50944e-62	DNA-binding protein Ikaros
CD8_TRM	ENSCAFG00000043577	1.96855e-65	0.450015	0.686	0.531	3.05755e-61	NA	NA	NA
CD8_TRM	ENSCAFG00000043193	2.25322e-65	0.514703	0.605	0.445	3.4997e-61	NA	NA	NA
CD8_TRM	COX4I1	4.93233e-65	0.362779	0.834	0.694	7.6609e-61	Cytochrome c oxidase subunit 4 isoform 1, mitochondrial	nonsurface	neg. trainingset
CD8_TRM	RACK1	6.56312e-65	0.438562	0.78	0.598	1.01938e-60	NA	NA	NA
CD8_TRM	ANTXR2	8.70957e-65	0.559444	0.497	0.333	1.35277e-60	Anthrax toxin receptor 2	surface	machine learning
CD8_TRM	ENSCAFG00000011134	2.93614e-64	0.504857	0.662	0.504	4.56041e-60	NA	NA	NA
CD8_TRM	SDF2L1	4.98694e-64	0.417204	0.664	0.487	7.74572e-60	Stromal cell-derived factor 2-like protein 1
CD8_TRM	RWDD1	2.70538e-63	0.536487	0.536	0.372	4.202e-59	RWD domain-containing protein 1
CD8_TRM	ITK	4.28367e-62	0.579839	0.296	0.158	6.6534e-58	Tyrosine-protein kinase ITK/TSK
CD8_TRM	TOMM6	4.76905e-62	0.538141	0.545	0.393	7.40729e-58	Mitochondrial import receptor subunit TOM6 homolog
CD8_TRM	EIF4A1	5.98234e-62	0.446136	0.75	0.621	9.29177e-58	Eukaryotic initiation factor 4A-I
CD8_TRM	MACF1	8.75481e-62	0.505442	0.623	0.464	1.3598e-57	Microtubule-actin cross-linking factor 1, isoforms 1/2/3/5
CD8_TRM	GNAS	1.06646e-61	0.353915	0.884	0.832	1.65643e-57	Neuroendocrine secretory protein 55
CD8_TRM	ENSCAFG00000002215	1.62525e-60	0.495653	0.665	0.519	2.52434e-56	NA	NA	NA
CD8_TRM	H3-3A	1.9741e-60	0.408537	0.79	0.682	3.06616e-56	NA	NA	NA
CD8_TRM	UBL5	2.37954e-60	0.484317	0.7	0.589	3.69591e-56	Ubiquitin-like protein 5
CD8_TRM	CIRBP	3.30357e-60	0.535388	0.652	0.563	5.13111e-56	Cold-inducible RNA-binding protein
CD8_TRM	PSMA7	7.92255e-60	0.388888	0.711	0.568	1.23053e-55	Proteasome subunit alpha type-7
CD8_TRM	CSK	1.04554e-59	0.585857	0.514	0.373	1.62393e-55	Tyrosine-protein kinase CSK
CD8_TRM	EMP3	2.10738e-59	0.597569	0.415	0.264	3.27318e-55	Epithelial membrane protein 3	surface	machine learning
CD8_TRM	SNRPD1	1.77451e-58	0.534826	0.532	0.386	2.75618e-54	Small nuclear ribonucleoprotein Sm D1
CD8_TRM	BTG1	1.07198e-57	0.606109	0.458	0.321	1.665e-53	Protein BTG1
CD8_TRM	IL16	1.44583e-57	0.533212	0.43	0.277	2.24567e-53	Pro-interleukin-16
CD8_TRM	TRIR	2.43436e-56	0.557809	0.513	0.382	3.78105e-52	NA	NA	NA
CD8_TRM	ENSCAFG00000046442	2.05478e-55	0.428345	0.764	0.716	3.19148e-51	NA	NA	NA
CD8_TRM	EDF1	2.52643e-55	0.461248	0.66	0.549	3.92405e-51	Endothelial differentiation-related factor 1
CD8_TRM	ENSCAFG00000045013	6.11312e-55	0.372604	0.675	0.53	9.49489e-51	NA	NA	NA
CD8_TRM	CD48	6.41841e-55	0.45755	0.514	0.355	9.96907e-51	CD48 antigen	surface	GPI (UniProt)
CD8_TRM	CLEC2D	1.03549e-54	0.538216	0.419	0.275	1.60833e-50	C-type lectin domain family 2 member D	surface	pos. trainingset
CD8_TRM	GABARAP	3.44031e-54	0.304496	0.788	0.684	5.34349e-50	Gamma-aminobutyric acid receptor-associated protein
CD8_TRM	KRTCAP2	9.57673e-54	0.416444	0.684	0.532	1.48746e-49	Keratinocyte-associated protein 2	nonsurface	machine learning
CD8_TRM	ENSCAFG00000031333	1.20795e-53	0.297531	0.289	0.161	1.87619e-49	NA	NA	NA
CD8_TRM	TBC1D10C	4.07972e-53	0.560763	0.354	0.217	6.33661e-49	Carabin
CD8_TRM	ENSCAFG00000008311	4.25576e-53	0.507255	0.573	0.434	6.61004e-49	NA	NA	NA
CD8_TRM	LSM6	5.34091e-53	0.502722	0.572	0.455	8.2955e-49	U6 snRNA-associated Sm-like protein LSm6
CD8_TRM	HSP90AB1	2.23332e-52	0.344858	0.811	0.665	3.46879e-48	Heat shock protein HSP 90-beta
CD8_TRM	CAMK4	2.6844e-52	0.517653	0.358	0.215	4.16941e-48	Calcium/calmodulin-dependent protein kinase type IV
CD8_TRM	ENSCAFG00000013864	2.92107e-52	0.543949	0.473	0.336	4.537e-48	NA	NA	NA
CD8_TRM	JAK1	6.04843e-52	0.406701	0.74	0.619	9.39442e-48	Tyrosine-protein kinase JAK1
CD8_TRM	SRP19	4.48951e-51	0.484503	0.604	0.487	6.97311e-47	Signal recognition particle 19 kDa protein
CD8_TRM	GYPC	7.90194e-51	0.541849	0.312	0.185	1.22733e-46	Glycophorin-C	surface	pos. trainingset
CD8_TRM	ENSCAFG00000032392	1.12885e-50	0.404077	0.649	0.499	1.75332e-46	NA	NA	NA
CD8_TRM	NME2	2.06132e-50	0.333014	0.768	0.604	3.20165e-46	Nucleoside diphosphate kinase B
CD8_TRM	ENSCAFG00000032728	2.25865e-50	0.523397	0.555	0.418	3.50813e-46	NA	NA	NA
CD8_TRM	HSP90AA1	2.6477e-50	0.40611	0.706	0.569	4.11241e-46	Heat shock protein HSP 90-alpha
CD8_TRM	SEC61G	4.381e-50	0.436596	0.681	0.574	6.80457e-46	Protein transport protein Sec61 subunit gamma	nonsurface	neg. trainingset
CD8_TRM	GIMAP4	6.22562e-50	0.464476	0.427	0.275	9.66963e-46	GTPase IMAP family member 4	nonsurface	machine learning
CD8_TRM	ENSCAFG00000044677	6.869e-50	0.340373	0.803	0.709	1.06689e-45	NA	NA	NA
CD8_TRM	GNAI2	1.15713e-49	0.498582	0.443	0.304	1.79725e-45	Guanine nucleotide-binding protein G(i) subunit alpha-2
CD8_TRM	WAS	2.66687e-49	0.553547	0.356	0.226	4.14219e-45	Wiskott-Aldrich syndrome protein
CD8_TRM	ENSCAFG00000049186	7.73593e-49	0.543257	0.514	0.397	1.20154e-44	NA	NA	NA
CD8_TRM	SEM1	1.88503e-48	0.475359	0.593	0.48	2.92783e-44	NA	NA	NA
CD8_TRM	TBCA	3.1056e-48	0.520457	0.493	0.371	4.82362e-44	Tubulin-specific chaperone A
CD8_TRM	TRAT1	3.1394e-48	0.445761	0.349	0.21	4.87612e-44	T-cell receptor-associated transmembrane adapter 1	surface	pos. trainingset
CD8_TRM	GPX1	5.46627e-48	0.418775	0.614	0.463	8.49021e-44	Glutathione peroxidase 1
CD8_TRM	BBLN	6.85524e-48	0.487189	0.556	0.439	1.06476e-43	NA	NA	NA
CD8_TRM	PSMB1	1.65915e-47	0.411512	0.659	0.555	2.57699e-43	Proteasome subunit beta type-1
CD8_TRM	TRAF3IP3	4.29996e-47	0.530352	0.318	0.194	6.6787e-43	TRAF3-interacting JNK-activating modulator	nonsurface	machine learning
CD8_TRM	NDFIP1	6.58843e-47	0.504222	0.493	0.372	1.02332e-42	NEDD4 family-interacting protein 1	nonsurface	neg. trainingset
CD8_TRM	CXCR4	6.62443e-47	0.505756	0.298	0.173	1.02891e-42	C-X-C chemokine receptor type 4	surface	machine learning
CD8_TRM	NUCKS1	1.08326e-46	0.447525	0.605	0.483	1.68252e-42	Nuclear ubiquitous casein and cyclin-dependent kinase substrate 1
CD8_TRM	MBNL1	1.18382e-46	0.548679	0.497	0.382	1.83871e-42	Muscleblind-like protein 1
CD8_TRM	BCL2	1.44122e-46	0.521857	0.368	0.232	2.23851e-42	Apoptosis regulator Bcl-2	nonsurface	neg. trainingset
CD8_TRM	PCBD1	1.6294e-46	0.582303	0.362	0.239	2.53078e-42	Pterin-4-alpha-carbinolamine dehydratase
CD8_TRM	KMT2E	2.10491e-46	0.470421	0.651	0.575	3.26935e-42	Histone-lysine N-methyltransferase 2E
CD8_TRM	NEDD8	4.41052e-46	0.452072	0.569	0.458	6.85042e-42	NEDD8
CD8_TRM	ABI3	4.83231e-46	0.502252	0.305	0.183	7.50554e-42	ABI gene family member 3
CD8_TRM	ENSCAFG00000039767	7.49866e-46	0.390793	0.595	0.467	1.16469e-41	NA	NA	NA
CD8_TRM	DBI	1.49885e-45	0.352009	0.646	0.523	2.32801e-41	Acyl-CoA-binding protein
CD8_TRM	DLA-79	6.31129e-45	0.607785	0.291	0.175	9.8027e-41	NA	NA	NA
CD8_TRM	EIF1B	1.32027e-44	0.539513	0.381	0.258	2.05064e-40	Eukaryotic translation initiation factor 1b
CD8_TRM	C17orf49	1.71161e-44	0.529637	0.417	0.296	2.65848e-40	NA	NA	NA
CD8_TRM	BUD23	2.38939e-44	0.501861	0.504	0.4	3.7112e-40	NA	NA	NA
CD8_TRM	PABPC1	3.04993e-44	0.486732	0.512	0.394	4.73715e-40	Polyadenylate-binding protein 1
CD8_TRM	EIF3G	6.16018e-44	0.442805	0.632	0.528	9.568e-40	Eukaryotic translation initiation factor 3 subunit G
CD8_TRM	COX17	1.14259e-43	0.429581	0.519	0.4	1.77467e-39	Cytochrome c oxidase copper chaperone
CD8_TRM	ENSCAFG00000046564	1.19105e-43	0.298386	0.742	0.609	1.84995e-39	NA	NA	NA
CD8_TRM	ZNF292	1.7756e-43	0.559272	0.548	0.46	2.75785e-39	Zinc finger protein 292
CD8_TRM	UBB	4.40707e-43	0.385425	0.766	0.728	6.84507e-39	Polyubiquitin-B
CD8_TRM	DNAJC19	7.18815e-43	0.468969	0.526	0.415	1.11646e-38	Mitochondrial import inner membrane translocase subunit TIM14	nonsurface	neg. trainingset
CD8_TRM	S100A11	8.14835e-43	0.457099	0.531	0.398	1.2656e-38	Protein S100-A11
CD8_TRM	MATR3	1.585e-42	0.471349	0.57	0.448	2.46182e-38	Matrin-3
CD8_TRM	REL	3.30199e-42	0.520589	0.352	0.23	5.12865e-38	Proto-oncogene c-Rel
CD8_TRM	ACAP1	3.89046e-42	0.51553	0.284	0.172	6.04267e-38	Arf-GAP with coiled-coil, ANK repeat and PH domain-containing protein 1
CD8_TRM	HNRNPD	7.51444e-42	0.501836	0.537	0.439	1.16714e-37	Heterogeneous nuclear ribonucleoprotein D0
CD8_TRM	FMNL1	8.74185e-42	0.488895	0.338	0.218	1.35778e-37	Formin-like protein 1
CD8_TRM	TACC1	1.5481e-41	0.501558	0.326	0.209	2.40451e-37	Transforming acidic coiled-coil-containing protein 1
CD8_TRM	GOLPH3	4.16068e-41	0.495199	0.462	0.354	6.46237e-37	Golgi phosphoprotein 3
CD8_TRM	DLA88	5.7357e-41	0.36925	0.964	0.943	8.90868e-37	NA	NA	NA
CD8_TRM	ENSCAFG00000049566	1.40157e-40	0.482597	0.376	0.256	2.17692e-36	NA	NA	NA
CD8_TRM	RNASEK	3.39872e-40	0.3768	0.66	0.582	5.27889e-36	Ribonuclease kappa	nonsurface	machine learning
CD8_TRM	HLTF	6.85799e-40	0.535476	0.385	0.27	1.06518e-35	Helicase-like transcription factor
CD8_TRM	PDCD5	7.58725e-40	0.511977	0.431	0.318	1.17845e-35	Programmed cell death protein 5
CD8_TRM	ENSCAFG00000004260	8.89384e-40	0.347124	0.689	0.582	1.38139e-35	NA	NA	NA
CD8_TRM	COMMD6	1.58278e-39	0.538805	0.341	0.233	2.45837e-35	COMM domain-containing protein 6
CD8_TRM	TGFB1	2.07654e-39	0.451904	0.311	0.198	3.22528e-35	Transforming growth factor beta-1
CD8_TRM	ENSCAFG00000049108	2.64442e-39	0.344063	0.602	0.475	4.10731e-35	NA	NA	NA
CD8_TRM	NDUFS5	3.69522e-39	0.407862	0.638	0.563	5.73942e-35	NADH dehydrogenase [ubiquinone] iron-sulfur protein 5
CD8_TRM	ENSCAFG00000042176	7.62869e-39	0.382544	0.58	0.449	1.18489e-34	NA	NA	NA
CD8_TRM	MDFIC	1.20055e-38	0.512875	0.33	0.217	1.86469e-34	MyoD family inhibitor domain-containing protein
CD8_TRM	GIMAP8	2.71385e-38	0.435622	0.383	0.256	4.21515e-34	GTPase IMAP family member 8
CD8_TRM	RBX1	2.93631e-38	0.458854	0.509	0.401	4.56068e-34	E3 ubiquitin-protein ligase RBX1
CD8_TRM	CSNK1G1	4.76888e-38	0.258888	0.776	0.643	7.40702e-34	Casein kinase I isoform gamma-1
CD8_TRM	DEK	4.94542e-38	0.488852	0.432	0.318	7.68123e-34	Protein DEK
CD8_TRM	ENSCAFG00000009113	5.92367e-38	0.293563	0.336	0.22	9.20064e-34	NA	NA	NA
CD8_TRM	DEF6	9.84845e-38	0.46903	0.305	0.197	1.52966e-33	Differentially expressed in FDCP 6 homolog
CD8_TRM	ENSCAFG00000043646	1.27356e-37	0.381034	0.566	0.443	1.97809e-33	NA	NA	NA
CD8_TRM	SSB	1.68546e-37	0.48658	0.433	0.32	2.61786e-33	Lupus La protein
CD8_TRM	TAF7	2.40814e-37	0.499178	0.422	0.316	3.74032e-33	Transcription initiation factor TFIID subunit 7
CD8_TRM	YPEL3	3.33765e-37	0.486692	0.549	0.474	5.18403e-33	Protein yippee-like 3
CD8_TRM	PTPN22	3.95923e-37	0.459492	0.308	0.196	6.14948e-33	Tyrosine-protein phosphatase non-receptor type 22
CD8_TRM	SRRM2	4.87435e-37	0.310221	0.825	0.819	7.57083e-33	Serine/arginine repetitive matrix protein 2
CD8_TRM	JPT1	7.83212e-37	0.450582	0.534	0.454	1.21648e-32	NA	NA	NA
CD8_TRM	SF3B1	8.30786e-37	0.448679	0.612	0.553	1.29038e-32	Splicing factor 3B subunit 1	nonsurface	neg. trainingset
CD8_TRM	KIF21B	8.47079e-37	0.49579	0.266	0.162	1.31568e-32	Kinesin-like protein KIF21B
CD8_TRM	ROCK1	1.46349e-36	0.526912	0.492	0.399	2.27309e-32	Rho-associated protein kinase 1
CD8_TRM	STK4	1.67299e-36	0.488835	0.452	0.351	2.59848e-32	Serine/threonine-protein kinase 4
CD8_TRM	YWHAB	2.55341e-36	0.347016	0.694	0.635	3.96596e-32	14-3-3 protein beta/alpha
CD8_TRM	ANKRD44	2.77609e-36	0.467762	0.324	0.214	4.31182e-32	Serine/threonine-protein phosphatase 6 regulatory ankyrin repeat subunit B
CD8_TRM	FNBP1	2.84276e-36	0.501469	0.307	0.199	4.41537e-32	Formin-binding protein 1
CD8_TRM	NR3C1	1.04366e-35	0.521572	0.441	0.344	1.62101e-31	Glucocorticoid receptor	nonsurface	machine learning
CD8_TRM	SYNE1	1.14055e-35	0.428619	0.359	0.24	1.7715e-31	Nesprin-1	nonsurface	machine learning
CD8_TRM	CDC42	1.14831e-35	0.485838	0.501	0.416	1.78356e-31	Cell division control protein 42 homolog
CD8_TRM	TESC	1.33071e-35	0.260951	0.321	0.21	2.06686e-31	Calcineurin B homologous protein 3
CD8_TRM	LRP8	1.85672e-35	0.462009	0.4	0.294	2.88385e-31	Low-density lipoprotein receptor-related protein 8	surface	machine learning
CD8_TRM	EIF4B	3.23996e-35	0.392881	0.649	0.582	5.0323e-31	Eukaryotic translation initiation factor 4B
CD8_TRM	ARHGDIB	3.35877e-35	0.411574	0.263	0.161	5.21684e-31	Rho GDP-dissociation inhibitor 2
CD8_TRM	PARP1	3.52674e-35	0.499579	0.305	0.203	5.47774e-31	Poly [ADP-ribose] polymerase 1
CD8_TRM	ZNF593	6.90107e-35	0.550874	0.285	0.189	1.07187e-30	Zinc finger protein 593
CD8_TRM	MRPL20	7.82228e-35	0.391032	0.516	0.407	1.21496e-30	39S ribosomal protein L20, mitochondrial
CD8_TRM	TAF10	8.84609e-35	0.450181	0.522	0.442	1.37397e-30	Transcription initiation factor TFIID subunit 10
CD8_TRM	CAPG	1.01956e-34	0.295488	0.445	0.316	1.58359e-30	Macrophage-capping protein
CD8_TRM	ENSCAFG00000047391	1.23531e-34	0.378249	0.66	0.609	1.91868e-30	NA	NA	NA
CD8_TRM	ARHGAP30	1.25807e-34	0.441866	0.272	0.171	1.95403e-30	Rho GTPase-activating protein 30
CD8_TRM	GPSM3	1.37818e-34	0.425651	0.372	0.255	2.14058e-30	G-protein-signaling modulator 3
CD8_TRM	GIMAP1	1.85195e-34	0.444173	0.292	0.187	2.87645e-30	GTPase IMAP family member 1	nonsurface	neg. trainingset
CD8_TRM	RAB27A	2.06299e-34	0.448297	0.301	0.197	3.20423e-30	Ras-related protein Rab-27A
CD8_TRM	ENSCAFG00000009692	3.67007e-34	0.453265	0.461	0.365	5.70035e-30	NA	NA	NA
CD8_TRM	SNRPB2	4.10248e-34	0.523102	0.38	0.279	6.37197e-30	U2 small nuclear ribonucleoprotein B''
CD8_TRM	ITM2B	6.31155e-34	0.377827	0.592	0.513	9.8031e-30	Integral membrane protein 2B	surface	pos. trainingset
CD8_TRM	UTP3	7.71415e-34	0.447158	0.419	0.315	1.19816e-29	Something about silencing protein 10
CD8_TRM	TMEM147	1.0088e-33	0.416703	0.496	0.401	1.56686e-29	Transmembrane protein 147	nonsurface	neg. trainingset
CD8_TRM	MDP1	1.27797e-33	0.544938	0.412	0.322	1.98495e-29	Magnesium-dependent phosphatase 1
CD8_TRM	ENSCAFG00000018497	2.08127e-33	0.421088	0.562	0.494	3.23263e-29	NA	NA	NA
CD8_TRM	TRA2B	2.45041e-33	0.525893	0.491	0.421	3.80598e-29	Transformer-2 protein homolog beta
CD8_TRM	BIN2	3.41168e-33	0.447243	0.278	0.178	5.29902e-29	Bridging integrator 2
CD8_TRM	ENSCAFG00000047363	6.40177e-33	0.424221	0.496	0.398	9.94324e-29	NA	NA	NA
CD8_TRM	DDX3X	8.4379e-33	0.528471	0.435	0.354	1.31058e-28	ATP-dependent RNA helicase DDX3X
CD8_TRM	EPHX1	3.67308e-32	0.511818	0.415	0.323	5.70503e-28	Epoxide hydrolase 1
CD8_TRM	SNRPN	7.59989e-32	0.467544	0.358	0.261	1.18041e-27	Small nuclear ribonucleoprotein-associated protein N
CD8_TRM	MBD2	1.08212e-31	0.484828	0.281	0.189	1.68074e-27	Methyl-CpG-binding domain protein 2
CD8_TRM	DOCK2	1.21109e-31	0.433676	0.258	0.162	1.88106e-27	Dedicator of cytokinesis protein 2
CD8_TRM	ENSCAFG00000000370	1.24954e-31	0.358812	0.493	0.401	1.94079e-27	NA	NA	NA
CD8_TRM	RABAC1	1.47675e-31	0.267025	0.672	0.589	2.29368e-27	Prenylated Rab acceptor protein 1	nonsurface	machine learning
CD8_TRM	COX5B	1.56256e-31	0.280154	0.694	0.634	2.42698e-27	Cytochrome c oxidase subunit 5B, mitochondrial
CD8_TRM	UBE2Q1	2.17639e-31	0.451793	0.423	0.332	3.38037e-27	Ubiquitin-conjugating enzyme E2 Q1
CD8_TRM	SP110	3.79404e-31	0.462993	0.319	0.22	5.8929e-27	Sp110 nuclear body protein
CD8_TRM	ENSCAFG00000024183	3.87057e-31	0.473489	0.295	0.199	6.01177e-27	NA	NA	NA
CD8_TRM	POLR1D	4.49794e-31	0.485948	0.392	0.301	6.9862e-27	DNA-directed RNA polymerases I and III subunit RPAC2
CD8_TRM	ENSCAFG00000013366	4.6476e-31	0.297781	0.672	0.612	7.21865e-27	NA	NA	NA
CD8_TRM	SEMA4D	8.29289e-31	0.424101	0.384	0.279	1.28805e-26	Semaphorin-4D	surface	pos. trainingset
CD8_TRM	CLEC2B	9.12673e-31	0.457545	0.25	0.158	1.41756e-26	C-type lectin domain family 2 member B		machine learning
CD8_TRM	EIF4A3	1.29004e-30	0.460764	0.376	0.281	2.00368e-26	Eukaryotic initiation factor 4A-III
CD8_TRM	NAA16	1.79836e-30	0.409994	0.365	0.263	2.79322e-26	N-alpha-acetyltransferase 16, NatA auxiliary subunit
CD8_TRM	LGALS1	2.31714e-30	0.250108	0.427	0.309	3.59899e-26	Galectin-1
CD8_TRM	GBP1	2.84093e-30	0.388477	0.3	0.201	4.41253e-26	Interferon-induced guanylate-binding protein 1	nonsurface	machine learning
CD8_TRM	ARID4B	4.25657e-30	0.482414	0.551	0.499	6.61131e-26	AT-rich interactive domain-containing protein 4B
CD8_TRM	ARAP2	5.80909e-30	0.443412	0.257	0.165	9.02268e-26	Arf-GAP with Rho-GAP domain, ANK repeat and PH domain-containing protein 2
CD8_TRM	HNRNPM	2.36106e-29	0.416015	0.545	0.479	3.6672e-25	Heterogeneous nuclear ribonucleoprotein M
CD8_TRM	GGTA1	3.76704e-29	0.411647	0.39	0.287	5.85097e-25	NA	NA	NA
CD8_TRM	ENSCAFG00000031588	9.18776e-29	0.392523	0.523	0.441	1.42704e-24	NA	NA	NA
CD8_TRM	ATP5IF1	9.24562e-29	0.269258	0.725	0.688	1.43603e-24	NA	NA	NA
CD8_TRM	ENSCAFG00000035349	9.48821e-29	0.423036	0.389	0.295	1.47371e-24	NA	NA	NA
CD8_TRM	ANKRD12	9.57198e-29	0.306323	0.746	0.737	1.48672e-24	Ankyrin repeat domain-containing protein 12
CD8_TRM	SRP14	1.14873e-28	0.369147	0.581	0.525	1.78421e-24	Signal recognition particle 14 kDa protein
CD8_TRM	SUPT20H	1.54437e-28	0.483306	0.289	0.2	2.39871e-24	Transcription factor SPT20 homolog
CD8_TRM	UBXN1	1.6373e-28	0.484931	0.399	0.314	2.54306e-24	UBX domain-containing protein 1
CD8_TRM	NDUFB2	3.18086e-28	0.298276	0.639	0.562	4.94052e-24	NADH dehydrogenase [ubiquinone] 1 beta subcomplex subunit 2, mitochondrial	nonsurface	neg. trainingset
CD8_TRM	ANP32A	7.03585e-28	0.390412	0.401	0.307	1.09281e-23	Acidic leucine-rich nuclear phosphoprotein 32 family member A
CD8_TRM	HCLS1	1.10612e-27	0.401581	0.279	0.186	1.71802e-23	Hematopoietic lineage cell-specific protein
CD8_TRM	GTF2H5	1.3909e-27	0.462526	0.405	0.321	2.16035e-23	General transcription factor IIH subunit 5
CD8_TRM	EIF3M	1.41071e-27	0.431089	0.458	0.372	2.19111e-23	Eukaryotic translation initiation factor 3 subunit M
CD8_TRM	SIPA1	1.6412e-27	0.418395	0.411	0.323	2.54912e-23	Signal-induced proliferation-associated protein 1
CD8_TRM	DTNBP1	1.77775e-27	0.453666	0.307	0.217	2.7612e-23	Dysbindin
CD8_TRM	ENSCAFG00000042696	2.01821e-27	0.386548	0.272	0.182	3.13468e-23	NA	NA	NA
CD8_TRM	DYNLT3	2.20382e-27	0.429436	0.275	0.187	3.42298e-23	Dynein light chain Tctex-type 3
CD8_TRM	DDX46	2.20717e-27	0.457061	0.416	0.333	3.42817e-23	Probable ATP-dependent RNA helicase DDX46
CD8_TRM	LARP7	2.36532e-27	0.458495	0.33	0.241	3.67381e-23	La-related protein 7
CD8_TRM	RESF1	3.58647e-27	0.386231	0.45	0.358	5.57051e-23	NA	NA	NA
CD8_TRM	USP21	6.45506e-27	0.393893	0.502	0.416	1.0026e-22	Ubiquitin carboxyl-terminal hydrolase 21
CD8_TRM	SNRNP200	6.98044e-27	0.426604	0.399	0.313	1.0842e-22	U5 small nuclear ribonucleoprotein 200 kDa helicase
CD8_TRM	NDUFAF3	8.35533e-27	0.446647	0.374	0.292	1.29775e-22	NADH dehydrogenase [ubiquinone] 1 alpha subcomplex assembly factor 3
CD8_TRM	FAIM	8.5974e-27	0.455436	0.29	0.202	1.33535e-22	Fas apoptotic inhibitory molecule 1
CD8_TRM	HMGN3	1.07365e-26	0.440683	0.359	0.267	1.6676e-22	High mobility group nucleosome-binding domain-containing protein 3
CD8_TRM	SMARCA5	1.16387e-26	0.492529	0.385	0.302	1.80773e-22	SWI/SNF-related matrix-associated actin-dependent regulator of chromatin subfamily A member 5
CD8_TRM	GFI1	1.17241e-26	0.473575	0.305	0.219	1.82099e-22	Zinc finger protein Gfi-1
CD8_TRM	RBM8A	1.47801e-26	0.447332	0.383	0.301	2.29565e-22	RNA-binding protein 8A
CD8_TRM	TLN1	2.2231e-26	0.297152	0.539	0.453	3.45292e-22	Talin-1
CD8_TRM	APOBR	3.42217e-26	0.417805	0.426	0.339	5.31532e-22	Apolipoprotein B receptor
CD8_TRM	ENSCAFG00000008186	6.41398e-26	0.434275	0.407	0.326	9.96219e-22	NA	NA	NA
CD8_TRM	SP100	6.55233e-26	0.469651	0.372	0.284	1.01771e-21	Nuclear autoantigen Sp-100
CD8_TRM	RALA	6.72906e-26	0.444281	0.36	0.277	1.04516e-21	Ras-related protein Ral-A
CD8_TRM	RTF1	1.03441e-25	0.48598	0.438	0.369	1.60664e-21	RNA polymerase-associated protein RTF1 homolog
CD8_TRM	MYH9	1.19957e-25	0.261331	0.785	0.776	1.86318e-21	Myosin-9
CD8_TRM	BBX	1.23829e-25	0.460578	0.328	0.243	1.92331e-21	HMG box transcription factor BBX
CD8_TRM	ENSCAFG00000028659	1.54607e-25	0.443786	0.258	0.177	2.40136e-21	NA	NA	NA
CD8_TRM	GLRX2	2.08129e-25	0.399447	0.321	0.234	3.23266e-21	Glutaredoxin-2, mitochondrial
CD8_TRM	TAX1BP1	2.13625e-25	0.374048	0.65	0.639	3.31802e-21	Tax1-binding protein 1
CD8_TRM	PARK7	3.46655e-25	0.426311	0.427	0.349	5.38424e-21	Protein DJ-1
CD8_TRM	DNAJC8	3.63109e-25	0.452218	0.409	0.332	5.63982e-21	DnaJ homolog subfamily C member 8
CD8_TRM	ENSCAFG00000015445	3.96223e-25	0.40511	0.278	0.195	6.15414e-21	NA	NA	NA
CD8_TRM	CISD3	6.12119e-25	0.429308	0.457	0.39	9.50744e-21	CDGSH iron-sulfur domain-containing protein 3, mitochondrial
CD8_TRM	ENSCAFG00000006821	8.07726e-25	0.385485	0.57	0.529	1.25456e-20	NA	NA	NA
CD8_TRM	SEPTIN9	8.40312e-25	0.385449	0.436	0.359	1.30517e-20	NA	NA	NA
CD8_TRM	SNRPB	1.22225e-24	0.418252	0.35	0.268	1.8984e-20	Small nuclear ribonucleoprotein-associated proteins B and B'
CD8_TRM	ENSCAFG00000003760	2.73054e-24	0.427054	0.341	0.259	4.24108e-20	NA	NA	NA
CD8_TRM	IL2RB	2.99194e-24	0.34541	0.323	0.227	4.64708e-20	Interleukin-2 receptor subunit beta	surface	machine learning
CD8_TRM	ENSCAFG00000030359	3.26238e-24	0.356247	0.474	0.387	5.06713e-20	NA	NA	NA
CD8_TRM	CD160	5.15659e-24	0.387249	0.254	0.167	8.00922e-20	CD160 antigen	surface	GPI (UniProt)
CD8_TRM	CEP57	9.9614e-24	0.404938	0.262	0.181	1.5472e-19	Centrosomal protein of 57 kDa
CD8_TRM	HNRNPH3	1.0963e-23	0.426306	0.342	0.263	1.70277e-19	Heterogeneous nuclear ribonucleoprotein H3
CD8_TRM	NIFK	1.24581e-23	0.334693	0.412	0.323	1.93499e-19	MKI67 FHA domain-interacting nucleolar phosphoprotein
CD8_TRM	BPTF	1.39285e-23	0.438933	0.475	0.407	2.16338e-19	Nucleosome-remodeling factor subunit BPTF
CD8_TRM	ENSCAFG00000005978	2.20777e-23	0.390453	0.35	0.266	3.42911e-19	NA	NA	NA
CD8_TRM	ENSCAFG00000028908	2.55363e-23	0.400824	0.468	0.402	3.9663e-19	NA	NA	NA
CD8_TRM	SARAF	2.63529e-23	0.429649	0.338	0.26	4.09314e-19	Store-operated calcium entry-associated regulatory factor	nonsurface	neg. trainingset
CD8_TRM	ATP5PF	3.03564e-23	0.315679	0.608	0.57	4.71495e-19	NA	NA	NA
CD8_TRM	TPR	3.24619e-23	0.398686	0.507	0.445	5.04198e-19	Nucleoprotein TPR
CD8_TRM	CCND2	4.53983e-23	0.421208	0.284	0.202	7.05127e-19	G1/S-specific cyclin-D2
CD8_TRM	IGF2R	4.73917e-23	0.449278	0.277	0.197	7.36088e-19	Cation-independent mannose-6-phosphate receptor	surface	machine learning
CD8_TRM	ENSCAFG00000019220	6.02984e-23	0.411376	0.383	0.308	9.36554e-19	NA	NA	NA
CD8_TRM	PFDN2	6.68936e-23	0.393268	0.389	0.314	1.03899e-18	Prefoldin subunit 2
CD8_TRM	ENSCAFG00000030220	8.62832e-23	0.411018	0.422	0.353	1.34015e-18	NA	NA	NA
CD8_TRM	SMC6	9.50585e-23	0.410579	0.388	0.304	1.47645e-18	Structural maintenance of chromosomes protein 6
CD8_TRM	FAM172A	9.58243e-23	0.435668	0.294	0.215	1.48834e-18	Protein FAM172A
CD8_TRM	TXNDC17	1.61635e-22	0.360239	0.508	0.456	2.51051e-18	Thioredoxin domain-containing protein 17
CD8_TRM	FLT3LG	2.13745e-22	0.414457	0.25	0.174	3.31989e-18	Fms-related tyrosine kinase 3 ligand	surface	machine learning
CD8_TRM	TWF2	3.30369e-22	0.341145	0.29	0.208	5.1313e-18	Twinfilin-2
CD8_TRM	PAPOLA	4.85944e-22	0.434006	0.434	0.377	7.54769e-18	Poly(A) polymerase alpha
CD8_TRM	MRPS26	7.01117e-22	0.443393	0.329	0.255	1.08897e-17	28S ribosomal protein S26, mitochondrial
CD8_TRM	PM20D2	9.13926e-22	0.44958	0.464	0.414	1.41951e-17	Peptidase M20 domain-containing protein 2
CD8_TRM	DOCK8	9.77277e-22	0.417037	0.272	0.195	1.51791e-17	Dedicator of cytokinesis protein 8
CD8_TRM	IK	9.97585e-22	0.453572	0.384	0.318	1.54945e-17	Protein Red
CD8_TRM	SARNP	1.15032e-21	0.413055	0.329	0.253	1.78667e-17	SAP domain-containing ribonucleoprotein
CD8_TRM	STARD10	1.3116e-21	0.403266	0.427	0.363	2.03718e-17	PCTP-like protein
CD8_TRM	ROMO1.1	1.41615e-21	0.373671	0.475	0.416	2.19957e-17	NA	NA	NA
CD8_TRM	NDUFB10	2.25438e-21	0.346472	0.439	0.37	3.5015e-17	NADH dehydrogenase [ubiquinone] 1 beta subcomplex subunit 10
CD8_TRM	SAP18	2.27081e-21	0.388688	0.444	0.386	3.52703e-17	Histone deacetylase complex subunit SAP18
CD8_TRM	ENSCAFG00000042877	2.76544e-21	0.26413	0.649	0.634	4.29528e-17	NA	NA	NA
CD8_TRM	HYPK	3.21732e-21	0.427145	0.362	0.291	4.99714e-17	Huntingtin-interacting protein K
CD8_TRM	ENSCAFG00000044475	3.3659e-21	0.333304	0.528	0.483	5.22791e-17	NA	NA	NA
CD8_TRM	PRRC2C	4.28445e-21	0.290378	0.705	0.71	6.65461e-17	Protein PRRC2C
CD8_TRM	ENSCAFG00000041056	4.63347e-21	0.436879	0.388	0.317	7.19671e-17	NA	NA	NA
CD8_TRM	NOP10	4.92899e-21	0.327802	0.418	0.34	7.6557e-17	H/ACA ribonucleoprotein complex subunit 3
CD8_TRM	SKP1	6.16336e-21	0.353628	0.465	0.401	9.57294e-17	S-phase kinase-associated protein 1
CD8_TRM	ZNF800	7.76094e-21	0.432176	0.336	0.265	1.20543e-16	Zinc finger protein 800
CD8_TRM	PRPF4B	8.42154e-21	0.429638	0.534	0.505	1.30803e-16	Serine/threonine-protein kinase PRP4 homolog
CD8_TRM	C20H19orf53	9.45872e-21	0.355004	0.455	0.391	1.46913e-16	NA	NA	NA
CD8_TRM	PAXX	1.78561e-20	0.417272	0.399	0.333	2.77341e-16	NA	NA	NA
CD8_TRM	MAPRE2	2.30948e-20	0.384147	0.251	0.179	3.58708e-16	Microtubule-associated protein RP/EB family member 2
CD8_TRM	MOB2	2.97976e-20	0.382466	0.296	0.221	4.62816e-16	MOB kinase activator 2
CD8_TRM	RBM39	3.6274e-20	0.374649	0.548	0.524	5.63407e-16	RNA-binding protein 39
CD8_TRM	FLII	4.95029e-20	0.408343	0.468	0.427	7.68879e-16	Protein flightless-1 homolog
CD8_TRM	NCOR1	5.52642e-20	0.345859	0.601	0.596	8.58364e-16	Nuclear receptor corepressor 1
CD8_TRM	DDX24	5.57258e-20	0.426802	0.382	0.318	8.65533e-16	ATP-dependent RNA helicase DDX24
CD8_TRM	ENSCAFG00000010572	6.73794e-20	0.337285	0.514	0.471	1.04654e-15	NA	NA	NA
CD8_TRM	FABP3	7.47525e-20	0.272046	0.286	0.204	1.16106e-15	Fatty acid-binding protein, heart
CD8_TRM	GNL3L	8.41886e-20	0.413036	0.267	0.197	1.30762e-15	Guanine nucleotide-binding protein-like 3-like protein
CD8_TRM	SF3B2	8.54473e-20	0.380643	0.456	0.399	1.32717e-15	Splicing factor 3B subunit 2
CD8_TRM	H2AZ2	9.54294e-20	0.363307	0.361	0.29	1.48221e-15	NA	NA	NA
CD8_TRM	NUBP2	1.19763e-19	0.432903	0.4	0.349	1.86016e-15	Cytosolic Fe-S cluster assembly factor NUBP2
CD8_TRM	PTGER4	1.47007e-19	0.535007	0.279	0.215	2.28332e-15	Prostaglandin E2 receptor EP4 subtype	surface	pos. trainingset
CD8_TRM	LTA4H	2.44788e-19	0.452991	0.388	0.337	3.80204e-15	Leukotriene A-4 hydrolase
CD8_TRM	EIF3I	2.44991e-19	0.381219	0.361	0.291	3.8052e-15	Eukaryotic translation initiation factor 3 subunit I
CD8_TRM	FIS1	2.5482e-19	0.323238	0.465	0.405	3.95786e-15	Mitochondrial fission 1 protein	nonsurface	neg. trainingset
CD8_TRM	CRLF3	3.32221e-19	0.332675	0.251	0.178	5.16006e-15	Cytokine receptor-like factor 3
CD8_TRM	CEBPZ	4.12302e-19	0.378908	0.259	0.187	6.40387e-15	CCAAT/enhancer-binding protein zeta
CD8_TRM	TOPORS	4.18823e-19	0.468133	0.362	0.304	6.50516e-15	E3 ubiquitin-protein ligase Topors
CD8_TRM	MPC2	4.70477e-19	0.388075	0.363	0.3	7.30745e-15	Mitochondrial pyruvate carrier 2	nonsurface	neg. trainingset
CD8_TRM	GTF2A2	5.10067e-19	0.36355	0.38	0.31	7.92236e-15	Transcription initiation factor IIA subunit 2
CD8_TRM	ATF7IP	5.83298e-19	0.404867	0.427	0.37	9.05979e-15	Activating transcription factor 7-interacting protein 1
CD8_TRM	HNRNPDL	1.05423e-18	0.441508	0.381	0.323	1.63743e-14	Heterogeneous nuclear ribonucleoprotein D-like
CD8_TRM	ENSCAFG00000017228	1.06909e-18	0.378514	0.256	0.186	1.66051e-14	NA	NA	NA
CD8_TRM	ERH	1.37375e-18	0.313453	0.484	0.428	2.1337e-14	Enhancer of rudimentary homolog
CD8_TRM	LLPH	2.18645e-18	0.426877	0.268	0.203	3.396e-14	Protein LLP homolog
CD8_TRM	HP1BP3	2.57758e-18	0.406713	0.412	0.356	4.0035e-14	Heterochromatin protein 1-binding protein 3
CD8_TRM	EIF3D	2.93504e-18	0.353885	0.394	0.331	4.55871e-14	Eukaryotic translation initiation factor 3 subunit D
CD8_TRM	TNRC6B	5.18089e-18	0.396578	0.302	0.235	8.04696e-14	Trinucleotide repeat-containing gene 6B protein
CD8_TRM	NDUFB4	5.46774e-18	0.339659	0.466	0.422	8.4925e-14	NADH dehydrogenase [ubiquinone] 1 beta subcomplex subunit 4	nonsurface	neg. trainingset
CD8_TRM	SELENOT	7.56772e-18	0.390496	0.488	0.462	1.17542e-13	NA	NA	NA
CD8_TRM	NDUFA12	8.55157e-18	0.344402	0.442	0.389	1.32823e-13	NADH dehydrogenase [ubiquinone] 1 alpha subcomplex subunit 12
CD8_TRM	ENSCAFG00000042572	1.05571e-17	0.311359	0.458	0.402	1.63972e-13	NA	NA	NA
CD8_TRM	TERF2IP	1.59134e-17	0.425784	0.342	0.286	2.47167e-13	Telomeric repeat-binding factor 2-interacting protein 1
CD8_TRM	KAT6B	2.00485e-17	0.42311	0.29	0.228	3.11393e-13	Histone acetyltransferase KAT6B
CD8_TRM	PPIG	3.17752e-17	0.376833	0.508	0.478	4.93532e-13	Peptidyl-prolyl cis-trans isomerase G
CD8_TRM	AMDHD1	4.84023e-17	0.314085	0.307	0.241	7.51785e-13	Probable imidazolonepropionase	nonsurface	machine learning
CD8_TRM	SMARCE1	5.39271e-17	0.36409	0.307	0.24	8.37596e-13	SWI/SNF-related matrix-associated actin-dependent regulator of chromatin subfamily E member 1
CD8_TRM	ATRX	5.46934e-17	0.347005	0.463	0.409	8.49498e-13	Transcriptional regulator ATRX
CD8_TRM	CACYBP	6.53692e-17	0.382159	0.383	0.325	1.01531e-12	Calcyclin-binding protein
CD8_TRM	ATP5PB	7.99187e-17	0.289481	0.549	0.512	1.2413e-12	NA	NA	NA
CD8_TRM	EVA1B	1.06363e-16	0.340136	0.299	0.23	1.65203e-12	Protein eva-1 homolog B	nonsurface	machine learning
CD8_TRM	SIRT5	1.07723e-16	0.391418	0.435	0.39	1.67315e-12	NAD-dependent protein deacylase sirtuin-5, mitochondrial
CD8_TRM	RNF7	1.11459e-16	0.415818	0.299	0.242	1.73118e-12	RING-box protein 2
CD8_TRM	RAMAC	1.18748e-16	0.390806	0.275	0.213	1.84439e-12	NA	NA	NA
CD8_TRM	PNISR	1.26256e-16	0.320261	0.585	0.578	1.96101e-12	Arginine/serine-rich protein PNISR
CD8_TRM	TMEM59	1.8148e-16	0.302237	0.554	0.539	2.81874e-12	Transmembrane protein 59	nonsurface	neg. trainingset
CD8_TRM	ITGB1BP1	1.84591e-16	0.39627	0.263	0.203	2.86707e-12	Integrin beta-1-binding protein 1
CD8_TRM	PPP1R12A	2.08723e-16	0.377099	0.429	0.387	3.24189e-12	Protein phosphatase 1 regulatory subunit 12A
CD8_TRM	MRPL52	2.4951e-16	0.250309	0.4	0.332	3.87539e-12	39S ribosomal protein L52, mitochondrial
CD8_TRM	EIF3H	2.86487e-16	0.33234	0.38	0.318	4.44971e-12	Eukaryotic translation initiation factor 3 subunit H
CD8_TRM	SLU7	2.95129e-16	0.399557	0.327	0.269	4.58394e-12	Pre-mRNA-splicing factor SLU7
CD8_TRM	DDX18	5.08998e-16	0.344835	0.25	0.187	7.90575e-12	ATP-dependent RNA helicase DDX18
CD8_TRM	ZCRB1	5.48721e-16	0.374632	0.358	0.3	8.52273e-12	Zinc finger CCHC-type and RNA-binding motif-containing protein 1
CD8_TRM	GADD45B	7.24996e-16	0.441706	0.275	0.214	1.12606e-11	Growth arrest and DNA damage-inducible protein GADD45 beta
CD8_TRM	ANP32E	7.38917e-16	0.349376	0.257	0.194	1.14769e-11	Acidic leucine-rich nuclear phosphoprotein 32 family member E
CD8_TRM	PDCD10	8.6162e-16	0.414479	0.361	0.312	1.33827e-11	Programmed cell death protein 10
CD8_TRM	SRPK1	1.06552e-15	0.380983	0.293	0.234	1.65496e-11	SRSF protein kinase 1
CD8_TRM	MFAP1	1.29987e-15	0.366875	0.29	0.23	2.01896e-11	Microfibrillar-associated protein 1
CD8_TRM	EBAG9	1.98881e-15	0.414722	0.257	0.199	3.08901e-11	Receptor-binding cancer antigen expressed on SiSo cells	nonsurface	machine learning
CD8_TRM	RRAS2	2.88845e-15	0.349037	0.253	0.193	4.48635e-11	Ras-related protein R-Ras2
CD8_TRM	PHF3	3.18437e-15	0.396039	0.409	0.372	4.94597e-11	PHD finger protein 3
CD8_TRM	LSM14A	3.46221e-15	0.344026	0.284	0.224	5.37751e-11	Protein LSM14 homolog A
CD8_TRM	TUT4	3.50128e-15	0.364645	0.283	0.22	5.43819e-11	NA	NA	NA
CD8_TRM	SUPT4H1	5.38223e-15	0.379426	0.376	0.334	8.35968e-11	Transcription elongation factor SPT4
CD8_TRM	SLTM	5.49485e-15	0.405116	0.38	0.332	8.5346e-11	SAFB-like transcription modulator
CD8_TRM	ZNF24	6.2954e-15	0.373201	0.264	0.205	9.77801e-11	Zinc finger protein 24
CD8_TRM	TNRC6C	7.34062e-15	0.399871	0.298	0.242	1.14015e-10	Trinucleotide repeat-containing gene 6C protein
CD8_TRM	PSMB3	1.64177e-14	0.314964	0.404	0.357	2.54999e-10	Proteasome subunit beta type-3
CD8_TRM	SBNO1	2.28813e-14	0.354487	0.281	0.224	3.55393e-10	Protein strawberry notch homolog 1
CD8_TRM	RSF1	2.46561e-14	0.41814	0.391	0.349	3.82959e-10	Remodeling and spacing factor 1
CD8_TRM	PSMB6	2.92944e-14	0.327532	0.411	0.367	4.55001e-10	Proteasome subunit beta type-6
CD8_TRM	ENSCAFG00000016065	3.05732e-14	0.329042	0.253	0.194	4.74863e-10	NA	NA	NA
CD8_TRM	TRMT2A	3.06478e-14	0.365876	0.27	0.211	4.76022e-10	tRNA (uracil-5-)-methyltransferase homolog A
CD8_TRM	SRRM1	3.52572e-14	0.414056	0.297	0.245	5.47614e-10	Serine/arginine repetitive matrix protein 1
CD8_TRM	SMIM12	4.14159e-14	0.348843	0.266	0.21	6.43273e-10	Small integral membrane protein 12	nonsurface	machine learning
CD8_TRM	ENSCAFG00000014991	4.24223e-14	0.389456	0.277	0.223	6.58903e-10	NA	NA	NA
CD8_TRM	CNTRL	5.01746e-14	0.335909	0.344	0.283	7.79312e-10	Centriolin
CD8_TRM	EIF3E	5.11694e-14	0.362838	0.333	0.28	7.94763e-10	Eukaryotic translation initiation factor 3 subunit E
CD8_TRM	TOMM5	5.94649e-14	0.334957	0.306	0.248	9.23609e-10	Mitochondrial import receptor subunit TOM5 homolog	nonsurface	machine learning
CD8_TRM	RPF1	6.49242e-14	0.380561	0.261	0.205	1.0084e-09	Ribosome production factor 1
CD8_TRM	SFPQ	7.252e-14	0.388837	0.375	0.333	1.12638e-09	Splicing factor, proline- and glutamine-rich
CD8_TRM	NDUFB8	7.5719e-14	0.272371	0.47	0.432	1.17607e-09	NADH dehydrogenase [ubiquinone] 1 beta subcomplex subunit 8, mitochondrial	nonsurface	neg. trainingset
CD8_TRM	NHP2	8.37417e-14	0.335675	0.309	0.252	1.30068e-09	H/ACA ribonucleoprotein complex subunit 2
CD8_TRM	SREK1IP1	1.02716e-13	0.350745	0.373	0.326	1.59538e-09	Protein SREK1IP1
CD8_TRM	ENSCAFG00000047865	1.24025e-13	0.342244	0.328	0.278	1.92635e-09	NA	NA	NA
CD8_TRM	ARID4A	1.62782e-13	0.398067	0.361	0.316	2.52833e-09	AT-rich interactive domain-containing protein 4A
CD8_TRM	FAM204A	1.6471e-13	0.346591	0.329	0.277	2.55828e-09	Protein FAM204A
CD8_TRM	CIB1	2.1188e-13	0.335755	0.449	0.429	3.29093e-09	Calcium and integrin-binding protein 1
CD8_TRM	PRPF8	2.26662e-13	0.374639	0.265	0.211	3.52052e-09	Pre-mRNA-processing-splicing factor 8
CD8_TRM	TTF1	2.27929e-13	0.381879	0.321	0.272	3.54019e-09	Transcription termination factor 1
CD8_TRM	ENSCAFG00000006580	2.54466e-13	0.376744	0.337	0.286	3.95236e-09	NA	NA	NA
CD8_TRM	UBXN4	2.69001e-13	0.347615	0.439	0.406	4.17812e-09	UBX domain-containing protein 4
CD8_TRM	PTPN1	2.75117e-13	0.311075	0.271	0.215	4.27311e-09	Tyrosine-protein phosphatase non-receptor type 1	nonsurface	neg. trainingset
CD8_TRM	HNRNPA3	3.28042e-13	0.305551	0.44	0.396	5.09514e-09	Heterogeneous nuclear ribonucleoprotein A3
CD8_TRM	CCT6A	3.53975e-13	0.317488	0.388	0.338	5.49793e-09	T-complex protein 1 subunit zeta
CD8_TRM	PRDX6	4.01071e-13	0.410153	0.346	0.305	6.22944e-09	Peroxiredoxin-6
CD8_TRM	AHI1	5.1422e-13	0.363176	0.25	0.198	7.98687e-09	Jouberin
CD8_TRM	CYREN	6.10375e-13	0.386571	0.268	0.217	9.48034e-09	NA	NA	NA
CD8_TRM	CSDE1	1.07025e-12	0.330431	0.361	0.318	1.66231e-08	Cold shock domain-containing protein E1
CD8_TRM	ASNSD1	1.15281e-12	0.414643	0.357	0.32	1.79054e-08	Asparagine synthetase domain-containing protein 1
CD8_TRM	SF3B6	1.30186e-12	0.321816	0.357	0.311	2.02204e-08	Splicing factor 3B subunit 6
CD8_TRM	FNBP4	1.46507e-12	0.35739	0.328	0.282	2.27554e-08	Formin-binding protein 4
CD8_TRM	OPTN	1.74825e-12	0.39385	0.378	0.349	2.71537e-08	Optineurin
CD8_TRM	MIER1	2.12008e-12	0.358618	0.346	0.303	3.29291e-08	Mesoderm induction early response protein 1
CD8_TRM	ST13	2.13803e-12	0.307377	0.424	0.389	3.32079e-08	Hsc70-interacting protein
CD8_TRM	ILF2	2.25423e-12	0.330992	0.299	0.248	3.50127e-08	Interleukin enhancer-binding factor 2
CD8_TRM	ENSCAFG00000031478	2.49817e-12	0.318294	0.327	0.279	3.88015e-08	NA	NA	NA
CD8_TRM	U2SURP	3.38524e-12	0.356127	0.325	0.279	5.25796e-08	U2 snRNP-associated SURP motif-containing protein
CD8_TRM	RAB4B	3.96916e-12	0.321994	0.312	0.265	6.16489e-08	Ras-related protein Rab-4B
CD8_TRM	PNN	5.27787e-12	0.324041	0.482	0.463	8.19758e-08	Pinin
CD8_TRM	SELENOF	6.63707e-12	0.273388	0.528	0.522	1.03087e-07	NA	NA	NA
CD8_TRM	POLR2F	7.26963e-12	0.320815	0.324	0.278	1.12912e-07	DNA-directed RNA polymerases I, II, and III subunit RPABC2
CD8_TRM	MRPL21	7.81416e-12	0.320869	0.335	0.288	1.21369e-07	39S ribosomal protein L21, mitochondrial
CD8_TRM	EAPP	8.30353e-12	0.371069	0.29	0.243	1.2897e-07	E2F-associated phosphoprotein
CD8_TRM	ENSCAFG00000005504	9.85019e-12	0.351205	0.33	0.285	1.52993e-07	NA	NA	NA
CD8_TRM	ENSCAFG00000030556	9.90446e-12	0.328595	0.256	0.206	1.53836e-07	NA	NA	NA
CD8_TRM	SPCS2	1.12108e-11	0.282209	0.367	0.315	1.74127e-07	Signal peptidase complex subunit 2	nonsurface	neg. trainingset
CD8_TRM	CDKN1B	1.88711e-11	0.391799	0.255	0.21	2.93105e-07	Cyclin-dependent kinase inhibitor 1B
CD8_TRM	ENSCAFG00000019472	1.92436e-11	0.302709	0.344	0.289	2.98892e-07	NA	NA	NA
CD8_TRM	SMC3	2.36616e-11	0.378879	0.324	0.282	3.67511e-07	Structural maintenance of chromosomes protein 3
CD8_TRM	ENSCAFG00000000061	2.84581e-11	0.351539	0.404	0.376	4.42011e-07	NA	NA	NA
CD8_TRM	DDOST	2.98383e-11	0.277473	0.35	0.301	4.63448e-07	Dolichyl-diphosphooligosaccharide--protein glycosyltransferase 48 kDa subunit	nonsurface	neg. trainingset
CD8_TRM	UQCR10	3.30686e-11	0.27942	0.462	0.443	5.13621e-07	Cytochrome b-c1 complex subunit 9	nonsurface	machine learning
CD8_TRM	FAM214A	4.06914e-11	0.358946	0.347	0.309	6.32018e-07	Protein FAM214A
CD8_TRM	SRSF11	4.28779e-11	0.36838	0.347	0.309	6.65979e-07	Serine/arginine-rich splicing factor 11
CD8_TRM	MRPL40	5.80645e-11	0.328816	0.302	0.258	9.01857e-07	39S ribosomal protein L40, mitochondrial
CD8_TRM	TMEM179B	6.59475e-11	0.36394	0.251	0.207	1.0243e-06	Transmembrane protein 179B	surface	machine learning
CD8_TRM	RSRC2	7.80585e-11	0.413554	0.374	0.348	1.2124e-06	Arginine/serine-rich coiled-coil protein 2
CD8_TRM	MRPL55	8.21064e-11	0.305744	0.329	0.289	1.27528e-06	39S ribosomal protein L55, mitochondrial
CD8_TRM	DNTTIP2	8.23996e-11	0.365728	0.354	0.321	1.27983e-06	Deoxynucleotidyltransferase terminal-interacting protein 2
CD8_TRM	PSME1	9.49107e-11	0.298183	0.487	0.48	1.47415e-06	Proteasome activator complex subunit 1
CD8_TRM	PHIP	1.05331e-10	0.311055	0.353	0.313	1.636e-06	PH-interacting protein
CD8_TRM	ENSCAFG00000031286	1.63564e-10	0.340997	0.279	0.237	2.54047e-06	NA	NA	NA
CD8_TRM	ALYREF	2.33548e-10	0.338256	0.298	0.258	3.62746e-06	THO complex subunit 4
CD8_TRM	PPP2R5A	2.43927e-10	0.283285	0.256	0.21	3.78867e-06	Serine/threonine-protein phosphatase 2A 56 kDa regulatory subunit alpha isoform
CD8_TRM	SNRPC	3.00861e-10	0.281152	0.273	0.23	4.67298e-06	U1 small nuclear ribonucleoprotein C
CD8_TRM	FIBP	3.47433e-10	0.358909	0.254	0.212	5.39633e-06	Acidic fibroblast growth factor intracellular-binding protein
CD8_TRM	ENSCAFG00000041170	3.74182e-10	0.361941	0.316	0.281	5.8118e-06	NA	NA	NA
CD8_TRM	PSMA2	4.454e-10	0.287384	0.332	0.29	6.91795e-06	Proteasome subunit alpha type-2
CD8_TRM	DDIT4	4.82207e-10	0.330696	0.318	0.271	7.48964e-06	DNA damage-inducible transcript 4 protein
CD8_TRM	ZNF644	5.32968e-10	0.365781	0.264	0.223	8.27806e-06	Zinc finger protein 644
CD8_TRM	HNRNPR	7.53072e-10	0.311913	0.269	0.226	1.16967e-05	Heterogeneous nuclear ribonucleoprotein R
CD8_TRM	KIF5B	8.15963e-10	0.297252	0.426	0.41	1.26735e-05	Kinesin-1 heavy chain
CD8_TRM	NSD3	1.02264e-09	0.313905	0.359	0.327	1.58836e-05	NA	NA	NA
CD8_TRM	DHX36	1.28475e-09	0.370377	0.35	0.325	1.99547e-05	ATP-dependent RNA helicase DHX36	nonsurface	neg. trainingset
CD8_TRM	ENSCAFG00000042472	1.33938e-09	0.280487	0.261	0.217	2.08032e-05	NA	NA	NA
CD8_TRM	JAK2	1.37267e-09	0.355837	0.315	0.282	2.13203e-05	Tyrosine-protein kinase JAK2
CD8_TRM	SEC11A	1.49822e-09	0.315769	0.251	0.21	2.32703e-05	Signal peptidase complex catalytic subunit SEC11A	nonsurface	machine learning
CD8_TRM	ENSCAFG00000014422	1.88112e-09	0.334623	0.382	0.357	2.92176e-05	NA	NA	NA
CD8_TRM	MAN1A1	1.99548e-09	0.419488	0.321	0.292	3.09938e-05	Mannosyl-oligosaccharide 1,2-alpha-mannosidase IA	nonsurface	neg. trainingset
CD8_TRM	GABARAPL1	2.11636e-09	0.404557	0.286	0.252	3.28713e-05	Gamma-aminobutyric acid receptor-associated protein-like 1
CD8_TRM	SMIM20	2.55978e-09	0.371007	0.313	0.282	3.97585e-05	Small integral membrane protein 20	nonsurface	machine learning
CD8_TRM	EIF3A	2.82212e-09	0.345082	0.411	0.39	4.38331e-05	Eukaryotic translation initiation factor 3 subunit A
CD8_TRM	ACTR2	3.01757e-09	0.301856	0.25	0.21	4.68689e-05	Actin-related protein 2
CD8_TRM	PSENEN	3.47679e-09	0.342508	0.363	0.34	5.40014e-05	Gamma-secretase subunit PEN-2	nonsurface	machine learning
CD8_TRM	PYURF	3.63587e-09	0.316296	0.347	0.32	5.64723e-05	Protein preY, mitochondrial
CD8_TRM	MRPL14	3.73802e-09	0.326331	0.328	0.299	5.80589e-05	39S ribosomal protein L14, mitochondrial
CD8_TRM	PSMB4	3.99811e-09	0.317921	0.33	0.296	6.20986e-05	Proteasome subunit beta type-4
CD8_TRM	ENSCAFG00000033667	5.11389e-09	0.327797	0.258	0.219	7.94289e-05	NA	NA	NA
CD8_TRM	SMDT1	5.17006e-09	0.252577	0.502	0.508	8.03014e-05	Essential MCU regulator, mitochondrial	nonsurface	machine learning
CD8_TRM	MIEN1	5.98221e-09	0.32611	0.35	0.324	9.29158e-05	Migration and invasion enhancer 1
CD8_TRM	ENSCAFG00000017118	6.03885e-09	0.373306	0.295	0.264	9.37954e-05	NA	NA	NA
CD8_TRM	EIF4G2	6.28286e-09	0.367254	0.375	0.358	9.75854e-05	Eukaryotic translation initiation factor 4 gamma 2
CD8_TRM	RBM34	7.56602e-09	0.329344	0.308	0.273	0.000117515	RNA-binding protein 34
CD8_TRM	ELF1	9.17245e-09	0.355074	0.251	0.217	0.000142467	ETS-related transcription factor Elf-1
CD8_TRM	RAB14	1.42417e-08	0.300621	0.347	0.318	0.000221202	Ras-related protein Rab-14
CD8_TRM	ZBTB38	1.76183e-08	0.300318	0.337	0.304	0.000273648	Zinc finger and BTB domain-containing protein 38
CD8_TRM	RAN	1.86813e-08	0.259358	0.385	0.353	0.000290158	GTP-binding nuclear protein Ran
CD8_TRM	FRG1	1.91774e-08	0.30103	0.312	0.279	0.000297864	Protein FRG1
CD8_TRM	BAZ1A	2.747e-08	0.294638	0.336	0.306	0.000426664	Bromodomain adjacent to zinc finger domain protein 1A
CD8_TRM	TXNL1	2.84414e-08	0.260998	0.376	0.355	0.000441752	Thioredoxin-like protein 1
CD8_TRM	EIF5B	3.1675e-08	0.293601	0.401	0.378	0.000491977	Eukaryotic translation initiation factor 5B
CD8_TRM	PRPF40A	3.37601e-08	0.332947	0.394	0.377	0.000524362	Pre-mRNA-processing factor 40 homolog A
CD8_TRM	HUWE1	4.39644e-08	0.328324	0.275	0.241	0.000682855	E3 ubiquitin-protein ligase HUWE1	nonsurface	neg. trainingset
CD8_TRM	WBP4	4.65039e-08	0.360835	0.298	0.272	0.000722299	WW domain-binding protein 4
CD8_TRM	YY1	5.90962e-08	0.306819	0.343	0.322	0.000917883	Transcriptional repressor protein YY1
CD8_TRM	THRAP3	6.45017e-08	0.326228	0.297	0.268	0.00100184	Thyroid hormone receptor-associated protein 3
CD8_TRM	PSMA3	7.99201e-08	0.308578	0.292	0.262	0.00124132	Proteasome subunit alpha type-3
CD8_TRM	PFDN6	1.03182e-07	0.307185	0.321	0.296	0.00160262	Prefoldin subunit 6
CD8_TRM	CUL3	1.37917e-07	0.29875	0.279	0.247	0.00214213	Cullin-3
CD8_TRM	BZW1	1.49919e-07	0.278889	0.307	0.276	0.00232854	Basic leucine zipper and W2 domain-containing protein 1
CD8_TRM	H2AC18	1.61382e-07	0.264332	0.3	0.27	0.00250659	NA	NA	NA
CD8_TRM	TCEA1	1.62008e-07	0.310062	0.301	0.27	0.00251631	Transcription elongation factor A protein 1
CD8_TRM	PLIN2	1.72974e-07	0.322971	0.385	0.375	0.00268663	Perilipin-2
CD8_TRM	VPS13C	2.13306e-07	0.291879	0.289	0.255	0.00331308	Vacuolar protein sorting-associated protein 13C
CD8_TRM	TCP1	3.20527e-07	0.262225	0.269	0.236	0.00497842	T-complex protein 1 subunit alpha
CD8_TRM	FDX1	3.25552e-07	0.303019	0.288	0.263	0.00505647	Adrenodoxin, mitochondrial
CD8_TRM	SMC4	3.76114e-07	0.263061	0.268	0.233	0.0058418	Structural maintenance of chromosomes protein 4
CD8_TRM	PCM1	4.79585e-07	0.317172	0.349	0.33	0.00744891	Pericentriolar material 1 protein
CD8_TRM	SRSF5	5.52424e-07	0.376269	0.28	0.257	0.00858025	Serine/arginine-rich splicing factor 5
CD8_TRM	LUC7L2	5.80188e-07	0.284484	0.279	0.249	0.00901147	Putative RNA-binding protein Luc7-like 2
CD8_eff	GZMA	0	2.37458	0.92	0.244	0	Granzyme A
CD8_eff	GZMB	0	2.03444	0.956	0.335	0	Granzyme B
CD8_eff	CCL5	0	1.92758	0.991	0.6	0	C-C motif chemokine 5
CD8_eff	CD7	0	1.5963	0.962	0.4	0	T-cell antigen CD7	surface	machine learning
CD8_eff	CD2	0	1.43768	0.949	0.44	0	T-cell surface antigen CD2	surface	machine learning
CD8_eff	CD3E	0	1.36103	0.984	0.471	0	T-cell surface glycoprotein CD3 epsilon chain		machine learning
CD8_eff	ENSCAFG00000007461	0	1.32918	0.455	0.18	0	NA	NA	NA
CD8_eff	CD96	0	1.30016	0.717	0.266	0	T-cell surface protein tactile	surface	machine learning
CD8_eff	CD3D	0	1.29293	0.958	0.474	0	T-cell surface glycoprotein CD3 delta chain	surface	machine learning
CD8_eff	CORO1B	0	1.28603	0.926	0.467	0	Coronin-1B
CD8_eff	ENSCAFG00000014478	0	1.24757	0.988	0.521	0	NA	NA	NA
CD8_eff	ITGB7	0	1.24475	0.837	0.399	0	Integrin beta-7	surface	machine learning
CD8_eff	SYNE1	0	1.20687	0.513	0.19	0	Nesprin-1	nonsurface	machine learning
CD8_eff	DOCK10	0	1.20519	0.677	0.294	0	Dedicator of cytokinesis protein 10
CD8_eff	BCL2	0	1.19963	0.488	0.187	0	Apoptosis regulator Bcl-2	nonsurface	neg. trainingset
CD8_eff	TRAT1	0	1.16499	0.483	0.161	0	T-cell receptor-associated transmembrane adapter 1	surface	pos. trainingset
CD8_eff	SYTL3	0	1.15594	0.599	0.261	0	Synaptotagmin-like protein 3
CD8_eff	PTPRC	0	1.13695	0.958	0.504	0	Receptor-type tyrosine-protein phosphatase C	surface	machine learning
CD8_eff	LSP1	0	1.12958	0.866	0.44	0	Lymphocyte-specific protein 1
CD8_eff	CD3G	0	1.1188	0.621	0.259	0	T-cell surface glycoprotein CD3 gamma chain	surface	machine learning
CD8_eff	PIK3R1	0	1.10391	0.709	0.371	0	Phosphatidylinositol 3-kinase regulatory subunit alpha
CD8_eff	EVL	0	1.03609	0.657	0.303	0	Ena/VASP-like protein
CD8_eff	AKAP5	0	0.998342	0.331	0.095	0	A-kinase anchor protein 5
CD8_eff	ENSCAFG00000037735	0	0.996532	0.986	0.663	0	NA	NA	NA
CD8_eff	GIMAP4	0	0.991825	0.53	0.231	0	GTPase IMAP family member 4	nonsurface	machine learning
CD8_eff	RCAN2	0	0.989732	0.48	0.184	0	Calcipressin-2
CD8_eff	PDCD4	0	0.970419	0.751	0.468	0	Programmed cell death protein 4
CD8_eff	JAK1	0	0.968889	0.825	0.583	0	Tyrosine-protein kinase JAK1
CD8_eff	HOPX	0	0.967868	0.635	0.324	0	Homeodomain-only protein
CD8_eff	PTPN22	0	0.957688	0.413	0.157	0	Tyrosine-protein phosphatase non-receptor type 22
CD8_eff	APOBR	0	0.954539	0.534	0.304	0	Apolipoprotein B receptor
CD8_eff	KLRK1	0	0.933726	0.484	0.206	0	NKG2-D type II integral membrane protein	surface	machine learning
CD8_eff	ENSCAFG00000041010	0	0.929444	0.646	0.267	0	NA	NA	NA
CD8_eff	LCP1	0	0.929019	0.939	0.516	0	Plastin-2
CD8_eff	ETS1	0	0.917434	0.682	0.333	0	Protein C-ets-1
CD8_eff	MYCBP2	0	0.916317	0.731	0.423	0	E3 ubiquitin-protein ligase MYCBP2
CD8_eff	SKAP1	0	0.912719	0.654	0.315	0	Src kinase-associated phosphoprotein 1
CD8_eff	ENSCAFG00000024817	0	0.91151	0.606	0.292	0	NA	NA	NA
CD8_eff	CORO1A	0	0.907485	0.802	0.432	0	Coronin-1A
CD8_eff	CCR5	0	0.901895	0.399	0.155	0	C-C chemokine receptor type 5	surface	machine learning
CD8_eff	RESF1	0	0.893769	0.536	0.327	0	NA	NA	NA
CD8_eff	SEPTIN7	0	0.893129	0.802	0.492	0	NA	NA	NA
CD8_eff	RDX	0	0.875663	0.598	0.308	0	Radixin
CD8_eff	MACF1	0	0.870083	0.67	0.43	0	Microtubule-actin cross-linking factor 1, isoforms 1/2/3/5
CD8_eff	ENSCAFG00000049043	0	0.866803	0.992	0.751	0	NA	NA	NA
CD8_eff	ZAP70	0	0.865213	0.461	0.203	0	Tyrosine-protein kinase ZAP-70
CD8_eff	YPEL3	0	0.860875	0.646	0.442	0	Protein yippee-like 3
CD8_eff	GIMAP8	0	0.86032	0.462	0.221	0	GTPase IMAP family member 8
CD8_eff	CELF2	0	0.859582	0.631	0.341	0	CUGBP Elav-like family member 2
CD8_eff	RALBP1	0	0.858129	0.638	0.386	0	RalA-binding protein 1
CD8_eff	PCBD1	0	0.856047	0.415	0.21	0	Pterin-4-alpha-carbinolamine dehydratase
CD8_eff	SEPTIN1	0	0.841481	0.5	0.244	0	NA	NA	NA
CD8_eff	ENSCAFG00000025128	0	0.837658	0.327	0.123	0	NA	NA	NA
CD8_eff	GGTA1	0	0.835643	0.483	0.252	0	NA	NA	NA
CD8_eff	CNN2	0	0.830071	0.614	0.324	0	Calponin-2
CD8_eff	PSIP1	0	0.829216	0.757	0.426	0	PC4 and SFRS1-interacting protein
CD8_eff	EPB41	0	0.825634	0.761	0.509	0	Protein 4.1
CD8_eff	HLTF	0	0.823838	0.45	0.24	0	Helicase-like transcription factor
CD8_eff	PTPN6	0	0.821316	0.869	0.594	0	Tyrosine-protein phosphatase non-receptor type 6
CD8_eff	APBB1IP	0	0.821229	0.506	0.248	0	Amyloid beta A4 precursor protein-binding family B member 1-interacting protein
CD8_eff	SPNS3	0	0.818472	0.317	0.117	0	Protein spinster homolog 3	surface	machine learning
CD8_eff	CAPG	0	0.817675	0.555	0.273	0	Macrophage-capping protein
CD8_eff	HMGB1	0	0.809107	0.94	0.765	0	High mobility group protein B1
CD8_eff	TOX	0	0.801349	0.31	0.118	0	Thymocyte selection-associated high mobility group box protein TOX
CD8_eff	ANKRD44	0	0.800149	0.388	0.184	0	Serine/threonine-protein phosphatase 6 regulatory ankyrin repeat subunit B
CD8_eff	MNDA	0	0.797246	0.664	0.37	0	Myeloid cell nuclear differentiation antigen
CD8_eff	TBC1D10C	0	0.792992	0.403	0.186	0	Carabin
CD8_eff	KMT2E	0	0.792364	0.717	0.55	0	Histone-lysine N-methyltransferase 2E
CD8_eff	IL16	0	0.790532	0.476	0.245	0	Pro-interleukin-16
CD8_eff	IL2RB	0	0.783541	0.409	0.195	0	Interleukin-2 receptor subunit beta	surface	machine learning
CD8_eff	SSBP4	0	0.781702	0.496	0.258	0	Single-stranded DNA-binding protein 4
CD8_eff	ENSCAFG00000032392	0	0.777067	0.704	0.465	0	NA	NA	NA
CD8_eff	STK17B	0	0.776752	0.685	0.483	0	Serine/threonine-protein kinase 17B
CD8_eff	ENSCAFG00000028613	0	0.773619	0.744	0.487	0	NA	NA	NA
CD8_eff	CD37	0	0.768498	0.647	0.356	0	Leukocyte antigen CD37	surface	machine learning
CD8_eff	ENSCAFG00000006102	0	0.764091	0.99	0.773	0	NA	NA	NA
CD8_eff	TOMM6	0	0.763683	0.591	0.361	0	Mitochondrial import receptor subunit TOM6 homolog
CD8_eff	ITGAE	0	0.758425	0.282	0.106	0	Integrin alpha-E	surface	machine learning
CD8_eff	RGS1	0	0.758239	0.69	0.373	0	Regulator of G-protein signaling 1
CD8_eff	IKZF3	0	0.754216	0.273	0.1	0	Zinc finger protein Aiolos
CD8_eff	SUMO2	0	0.7471	0.823	0.57	0	Small ubiquitin-related modifier 2
CD8_eff	EIF3K	0	0.744527	0.919	0.658	0	Eukaryotic translation initiation factor 3 subunit K
CD8_eff	RWDD1	0	0.743482	0.571	0.341	0	RWD domain-containing protein 1
CD8_eff	FYB1	0	0.740428	0.622	0.34	0	NA	NA	NA
CD8_eff	DLA-64	0	0.734891	0.999	0.991	0	NA	NA	NA
CD8_eff	CNBP	0	0.730066	0.857	0.603	0	Cellular nucleic acid-binding protein
CD8_eff	ABRACL	0	0.729417	0.785	0.486	0	Costars family protein ABRACL
CD8_eff	SERF2	0	0.719708	0.979	0.85	0	Small EDRK-rich factor 2
CD8_eff	TPT1	0	0.716613	0.993	0.796	0	Translationally-controlled tumor protein
CD8_eff	FABP3	0	0.716161	0.382	0.172	0	Fatty acid-binding protein, heart
CD8_eff	PFDN5	0	0.714571	0.861	0.591	0	Prefoldin subunit 5
CD8_eff	ENSCAFG00000047673	0	0.714419	0.743	0.538	0	NA	NA	NA
CD8_eff	CLIC1	0	0.708516	0.864	0.705	0	Chloride intracellular channel protein 1
CD8_eff	NUCB2	0	0.703246	0.719	0.459	0	Nucleobindin-2
CD8_eff	ENSCAFG00000043730	0	0.694665	0.755	0.508	0	NA	NA	NA
CD8_eff	PTMA	0	0.690761	0.99	0.736	0	Prothymosin alpha
CD8_eff	NCL	0	0.689998	0.731	0.509	0	Nucleolin
CD8_eff	DYRK1B	0	0.689952	0.989	0.725	0	Dual specificity tyrosine-phosphorylation-regulated kinase 1B
CD8_eff	EIF3F	0	0.689859	0.714	0.49	0	Eukaryotic translation initiation factor 3 subunit F
CD8_eff	GNAS	0	0.689213	0.913	0.819	0	Neuroendocrine secretory protein 55
CD8_eff	SNRPG	0	0.687267	0.783	0.512	0	Small nuclear ribonucleoprotein G
CD8_eff	BTF3	0	0.685066	0.898	0.6	0	Transcription factor BTF3
CD8_eff	ENSCAFG00000013905	0	0.679679	0.963	0.664	0	NA	NA	NA
CD8_eff	ACTR3	0	0.679592	0.864	0.655	0	Actin-related protein 3
CD8_eff	SLC25A6	0	0.676287	0.955	0.687	0	ADP/ATP translocase 3	nonsurface	neg. trainingset
CD8_eff	DDX5	0	0.676132	0.945	0.824	0	Probable ATP-dependent RNA helicase DDX5
CD8_eff	ENSCAFG00000046992	0	0.674354	0.99	0.696	0	NA	NA	NA
CD8_eff	ARPC3	0	0.672408	0.801	0.547	0	Actin-related protein 2/3 complex subunit 3
CD8_eff	UBA52	0	0.672061	0.992	0.757	0	Ubiquitin-60S ribosomal protein L40
CD8_eff	NOP53	0	0.667908	0.695	0.498	0	NA	NA	NA
CD8_eff	ENSCAFG00000046637	0	0.663542	0.847	0.662	0	NA	NA	NA
CD8_eff	SERBP1	0	0.662011	0.703	0.469	0	Plasminogen activator inhibitor 1 RNA-binding protein
CD8_eff	EDF1	0	0.658612	0.71	0.522	0	Endothelial differentiation-related factor 1
CD8_eff	ARPC2	0	0.658439	0.743	0.513	0	Actin-related protein 2/3 complex subunit 2
CD8_eff	ENSCAFG00000009523	0	0.651757	0.996	0.857	0	NA	NA	NA
CD8_eff	ENSCAFG00000048619	0	0.651612	0.951	0.66	0	NA	NA	NA
CD8_eff	ENSCAFG00000015122	0	0.650686	0.979	0.694	0	NA	NA	NA
CD8_eff	UBL5	0	0.645909	0.746	0.563	0	Ubiquitin-like protein 5
CD8_eff	ENSCAFG00000043173	0	0.608503	0.973	0.716	0	NA	NA	NA
CD8_eff	ENSCAFG00000019044	0	0.606094	0.993	0.749	0	NA	NA	NA
CD8_eff	HMGB2	0	0.601666	0.644	0.384	0	High mobility group protein B2
CD8_eff	EEF1B2	0	0.594588	0.92	0.655	0	Elongation factor 1-beta
CD8_eff	SLA	0	0.592915	0.591	0.307	0	Src-like-adapter
CD8_eff	PSMB9	0	0.592475	0.843	0.654	0	Proteasome subunit beta type-9
CD8_eff	RACK1	0	0.590272	0.791	0.568	0	NA	NA	NA
CD8_eff	DBI	0	0.588288	0.702	0.494	0	Acyl-CoA-binding protein
CD8_eff	COQ10B	0	0.584018	0.787	0.525	0	Coenzyme Q-binding protein COQ10 homolog B, mitochondrial
CD8_eff	SNRPD2	0	0.5836	0.829	0.591	0	Small nuclear ribonucleoprotein Sm D2
CD8_eff	ENSCAFG00000044682	0	0.570651	0.867	0.62	0	NA	NA	NA
CD8_eff	DHDDS	0	0.566591	0.755	0.489	0	Dehydrodolichyl diphosphate syntase complex subunit DHDDS
CD8_eff	SH3BGRL3	0	0.566185	0.938	0.666	0	SH3 domain-binding glutamic acid-rich-like protein 3
CD8_eff	ENSCAFG00000045013	0	0.563502	0.72	0.499	0	NA	NA	NA
CD8_eff	ENSCAFG00000029884	0	0.555477	0.991	0.77	0	NA	NA	NA
CD8_eff	ENSCAFG00000008873	0	0.552297	0.894	0.614	0	NA	NA	NA
CD8_eff	ENSCAFG00000018784	0	0.538299	0.966	0.714	0	NA	NA	NA
CD8_eff	GMFG	0	0.537391	0.754	0.464	0	Glia maturation factor gamma
CD8_eff	COX4I1	0	0.533084	0.853	0.669	0	Cytochrome c oxidase subunit 4 isoform 1, mitochondrial	nonsurface	neg. trainingset
CD8_eff	ENSCAFG00000031952	0	0.531223	0.979	0.718	0	NA	NA	NA
CD8_eff	PFN1	0	0.528211	0.961	0.869	0	Profilin-1
CD8_eff	EEF1A1	0	0.526824	0.913	0.649	0	Elongation factor 1-alpha 1
CD8_eff	NACA	0	0.503681	0.965	0.717	0	Nascent polypeptide-associated complex subunit alpha, muscle-specific form
CD8_eff	FAU	0	0.493223	0.996	0.925	0	Ubiquitin-like protein FUBI
CD8_eff	EIF1	0	0.487424	0.976	0.843	0	Eukaryotic translation initiation factor 1
CD8_eff	ENSCAFG00000017688	0	0.48609	0.92	0.642	0	NA	NA	NA
CD8_eff	SEC11C	0	0.457408	0.743	0.475	0	Signal peptidase complex catalytic subunit SEC11C	nonsurface	machine learning
CD8_eff	GALK1	0	0.447962	0.963	0.866	0	Galactokinase
CD8_eff	OAZ1	0	0.365425	0.919	0.789	0	Ornithine decarboxylase antizyme 1
CD8_eff	SDF2L1	4.03462e-303	0.56645	0.698	0.453	6.26658e-299	Stromal cell-derived factor 2-like protein 1
CD8_eff	MATR3	4.53113e-302	0.735224	0.627	0.418	7.03775e-298	Matrin-3
CD8_eff	ENSCAFG00000046600	1.97302e-301	0.786542	0.64	0.46	3.0645e-297	NA	NA	NA
CD8_eff	ENSCAFG00000043577	7.33547e-300	0.58007	0.71	0.503	1.13934e-295	NA	NA	NA
CD8_eff	CD48	9.55421e-300	0.605852	0.558	0.323	1.48396e-295	CD48 antigen	surface	GPI (UniProt)
CD8_eff	HNRNPK	3.49509e-298	0.629293	0.761	0.617	5.42857e-294	Heterogeneous nuclear ribonucleoprotein K
CD8_eff	EMB	4.41536e-296	0.5186	0.6	0.342	6.85794e-292	Embigin	surface	pos. trainingset
CD8_eff	MYH9	1.20714e-291	0.591492	0.841	0.763	1.87492e-287	Myosin-9
CD8_eff	PDE3B	1.86114e-288	0.818361	0.319	0.137	2.89072e-284	cGMP-inhibited 3',5'-cyclic phosphodiesterase B	nonsurface	machine learning
CD8_eff	ENSCAFG00000032728	3.84737e-288	0.69145	0.601	0.389	5.97573e-284	NA	NA	NA
CD8_eff	ENSCAFG00000042212	7.23674e-285	0.460823	0.995	0.852	1.12401e-280	NA	NA	NA
CD8_eff	BCL2A1	9.0109e-284	0.323183	0.674	0.426	1.39957e-279	Bcl-2-related protein A1
CD8_eff	SEPTIN6	5.01778e-282	0.611055	0.613	0.367	7.79362e-278	NA	NA	NA
CD8_eff	CD8A	1.04084e-281	0.742336	0.265	0.101	1.61663e-277	T-cell surface glycoprotein CD8 alpha chain	surface	pos. trainingset
CD8_eff	SEM1	5.88267e-281	0.667582	0.637	0.454	9.13696e-277	NA	NA	NA
CD8_eff	SELENOW	1.73727e-279	0.468757	0.745	0.527	2.69832e-275	NA	NA	NA
CD8_eff	FMNL1	1.76264e-279	0.745595	0.386	0.191	2.73773e-275	Formin-like protein 1
CD8_eff	TRMT112	4.77951e-278	0.643124	0.625	0.397	7.42353e-274	Multifunctional methyltransferase subunit TRM112-like protein
CD8_eff	B2M	1.00681e-277	0.308604	1	0.991	1.56377e-273	Beta-2-microglobulin
CD8_eff	CAMK4	1.06811e-273	0.731369	0.387	0.188	1.65899e-269	Calcium/calmodulin-dependent protein kinase type IV
CD8_eff	ENSCAFG00000031333	1.36888e-272	0.554891	0.315	0.137	2.12615e-268	NA	NA	NA
CD8_eff	BBLN	6.27511e-271	0.672662	0.599	0.413	9.74649e-267	NA	NA	NA
CD8_eff	GPR18	7.35979e-267	0.718696	0.263	0.104	1.14312e-262	N-arachidonyl glycine receptor	surface	pos. trainingset
CD8_eff	H3-3A	8.13431e-261	0.503634	0.812	0.661	1.26342e-256	NA	NA	NA
CD8_eff	ENSCAFG00000044677	1.72539e-259	0.478662	0.823	0.691	2.67988e-255	NA	NA	NA
CD8_eff	ENSCAFG00000002215	2.4598e-258	0.620167	0.681	0.494	3.82055e-254	NA	NA	NA
CD8_eff	ENSCAFG00000046442	4.97666e-258	0.561617	0.789	0.703	7.72974e-254	NA	NA	NA
CD8_eff	CALM1	6.21142e-258	0.42661	0.933	0.846	9.64758e-254	Calmodulin
CD8_eff	TPR	3.97579e-257	0.763415	0.586	0.419	6.17519e-253	Nucleoprotein TPR
CD8_eff	S100A11	5.00158e-256	0.630693	0.579	0.368	7.76846e-252	Protein S100-A11
CD8_eff	SEMA4A	2.20045e-255	0.677369	0.28	0.117	3.41774e-251	Semaphorin-4A	surface	pos. trainingset
CD8_eff	HSP90AA1	1.00105e-254	0.718311	0.728	0.544	1.55483e-250	Heat shock protein HSP 90-alpha
CD8_eff	ENSCAFG00000049186	1.37224e-254	0.719652	0.551	0.372	2.13137e-250	NA	NA	NA
CD8_eff	EEF1D	2.83018e-254	0.485917	0.825	0.616	4.39584e-250	Elongation factor 1-delta
CD8_eff	ABI3	3.56068e-254	0.685743	0.336	0.158	5.53045e-250	ABI gene family member 3
CD8_eff	HSP90AB1	9.56475e-254	0.570043	0.837	0.638	1.4856e-249	Heat shock protein HSP 90-beta
CD8_eff	GLRX2	1.89334e-253	0.742963	0.387	0.207	2.94074e-249	Glutaredoxin-2, mitochondrial
CD8_eff	ENSCAFG00000045333	2.71998e-253	0.414219	0.975	0.746	4.22467e-249	NA	NA	NA
CD8_eff	PSMA7	4.69733e-245	0.509059	0.724	0.544	7.29589e-241	Proteasome subunit alpha type-7
CD8_eff	FNBP1	5.10321e-245	0.697652	0.352	0.174	7.9263e-241	Formin-binding protein 1
CD8_eff	NEDD8	5.88139e-244	0.640177	0.603	0.434	9.13498e-240	NEDD8
CD8_eff	SEMA4D	7.10227e-243	0.691754	0.442	0.251	1.10312e-238	Semaphorin-4D	surface	pos. trainingset
CD8_eff	EPHX1	1.5411e-241	0.78301	0.469	0.299	2.39363e-237	Epoxide hydrolase 1
CD8_eff	RNASEH2B	9.32078e-241	0.701089	0.434	0.243	1.4477e-236	Ribonuclease H2 subunit B
CD8_eff	ANTXR2	1.65699e-240	0.597571	0.511	0.306	2.57364e-236	Anthrax toxin receptor 2	surface	machine learning
CD8_eff	ITM2B	1.66322e-239	0.627844	0.642	0.491	2.58332e-235	Integral membrane protein 2B	surface	pos. trainingset
CD8_eff	RBX1	1.6883e-239	0.674397	0.553	0.376	2.62227e-235	E3 ubiquitin-protein ligase RBX1
CD8_eff	FASLG	1.21934e-238	0.654615	0.265	0.109	1.89388e-234	Tumor necrosis factor ligand superfamily member 6	surface	machine learning
CD8_eff	PSMB1	1.10892e-235	0.538051	0.691	0.533	1.72238e-231	Proteasome subunit beta type-1
CD8_eff	TBCA	1.13459e-235	0.67347	0.524	0.347	1.76224e-231	Tubulin-specific chaperone A
CD8_eff	KIF21B	2.51532e-233	0.671149	0.303	0.139	3.9068e-229	Kinesin-like protein KIF21B
CD8_eff	GYG1	1.20244e-230	0.665279	0.296	0.136	1.86764e-226	Glycogenin-1
CD8_eff	ZBTB38	1.43123e-227	0.781961	0.441	0.277	2.22299e-223	Zinc finger and BTB domain-containing protein 38
CD8_eff	ZNF292	3.10891e-226	0.762998	0.584	0.44	4.82876e-222	Zinc finger protein 292
CD8_eff	TLN1	1.91556e-225	0.514636	0.611	0.425	2.97525e-221	Talin-1
CD8_eff	TAP1	5.711e-225	0.445132	0.862	0.82	8.87033e-221	Antigen peptide transporter 1		machine learning
CD8_eff	GABARAP	3.81283e-224	0.373695	0.806	0.665	5.92209e-220	Gamma-aminobutyric acid receptor-associated protein
CD8_eff	ENSCAFG00000013864	1.53826e-223	0.608024	0.497	0.311	2.38923e-219	NA	NA	NA
CD8_eff	CIRBP	4.16835e-223	0.598752	0.669	0.546	6.47428e-219	Cold-inducible RNA-binding protein
CD8_eff	NPM1	5.24724e-222	0.500798	0.684	0.468	8.15001e-218	Nucleophosmin
CD8_eff	GIMAP1	6.02838e-222	0.649981	0.331	0.163	9.36327e-218	GTPase IMAP family member 1	nonsurface	neg. trainingset
CD8_eff	JPT1	6.98328e-222	0.639163	0.581	0.433	1.08464e-217	NA	NA	NA
CD8_eff	STK4	8.69385e-222	0.679097	0.497	0.326	1.35033e-217	Serine/threonine-protein kinase 4
CD8_eff	ENSCAFG00000039767	2.39555e-221	0.492189	0.623	0.442	3.72077e-217	NA	NA	NA
CD8_eff	KRTCAP2	1.1172e-220	0.521348	0.702	0.506	1.73523e-216	Keratinocyte-associated protein 2	nonsurface	machine learning
CD8_eff	BIN2	1.17989e-220	0.659114	0.319	0.155	1.83261e-216	Bridging integrator 2
CD8_eff	C17orf49	1.7796e-218	0.682732	0.446	0.272	2.76407e-214	NA	NA	NA
CD8_eff	ATF7IP	2.59649e-218	0.745783	0.502	0.345	4.03286e-214	Activating transcription factor 7-interacting protein 1
CD8_eff	TRIR	5.37221e-218	0.651532	0.525	0.36	8.34412e-214	NA	NA	NA
CD8_eff	ENSCAFG00000015834	5.94984e-218	0.433049	0.81	0.608	9.24129e-214	NA	NA	NA
CD8_eff	APOBEC3Z3	9.9959e-217	0.643737	0.26	0.113	1.55256e-212	NA	NA	NA
CD8_eff	ANAPC11	3.34729e-216	0.607409	0.599	0.423	5.19901e-212	Anaphase-promoting complex subunit 11
CD8_eff	PNISR	1.20349e-215	0.644797	0.664	0.56	1.86926e-211	Arginine/serine-rich protein PNISR
CD8_eff	ENSCAFG00000049108	2.63129e-215	0.517898	0.634	0.45	4.08692e-211	NA	NA	NA
CD8_eff	GABARAPL2	5.33552e-215	0.588205	0.638	0.499	8.28712e-211	Gamma-aminobutyric acid receptor-associated protein-like 2
CD8_eff	INPP5D	5.87438e-215	0.640134	0.291	0.136	9.12409e-211	Phosphatidylinositol 3,4,5-trisphosphate 5-phosphatase 1
CD8_eff	ENSCAFG00000046564	1.99083e-214	0.414187	0.765	0.584	3.09216e-210	NA	NA	NA
CD8_eff	COX17	1.09293e-213	0.543572	0.552	0.375	1.69755e-209	Cytochrome c oxidase copper chaperone
CD8_eff	ENSCAFG00000011134	1.50967e-213	0.544931	0.664	0.481	2.34482e-209	NA	NA	NA
CD8_eff	LSM6	5.33352e-213	0.572473	0.598	0.432	8.28402e-209	U6 snRNA-associated Sm-like protein LSm6
CD8_eff	MDFIC	4.46722e-209	0.761507	0.359	0.195	6.93848e-205	MyoD family inhibitor domain-containing protein
CD8_eff	MOB2	1.06277e-207	0.679965	0.356	0.197	1.65069e-203	MOB kinase activator 2
CD8_eff	MTDH	1.38877e-207	0.469175	0.73	0.538	2.15704e-203	Protein LYRIC	nonsurface	machine learning
CD8_eff	NDUFB2	4.09951e-207	0.484672	0.693	0.54	6.36736e-203	NADH dehydrogenase [ubiquinone] 1 beta subcomplex subunit 2, mitochondrial	nonsurface	neg. trainingset
CD8_eff	GPSM3	1.32405e-206	0.566171	0.411	0.229	2.05652e-202	G-protein-signaling modulator 3
CD8_eff	IKZF1	3.05448e-206	0.639811	0.44	0.259	4.74422e-202	DNA-binding protein Ikaros
CD8_eff	TRMT2A	1.50013e-205	0.692582	0.343	0.187	2.33001e-201	tRNA (uracil-5-)-methyltransferase homolog A
CD8_eff	ENSCAFG00000024183	4.59749e-205	0.670822	0.334	0.177	7.14082e-201	NA	NA	NA
CD8_eff	MRPL20	8.85055e-205	0.562354	0.56	0.382	1.37467e-200	39S ribosomal protein L20, mitochondrial
CD8_eff	CLEC2B	1.09537e-204	0.653356	0.286	0.137	1.70133e-200	C-type lectin domain family 2 member B		machine learning
CD8_eff	ENSCAFG00000047391	1.36326e-203	0.500264	0.704	0.592	2.11742e-199	NA	NA	NA
CD8_eff	SRRM2	1.27222e-202	0.445367	0.855	0.812	1.97602e-198	Serine/arginine repetitive matrix protein 2
CD8_eff	ENSCAFG00000035349	1.77224e-201	0.600225	0.441	0.27	2.75264e-197	NA	NA	NA
CD8_eff	CD160	6.02328e-201	0.635208	0.301	0.145	9.35535e-197	CD160 antigen	surface	GPI (UniProt)
CD8_eff	CSK	1.25087e-199	0.599064	0.52	0.351	1.94285e-195	Tyrosine-protein kinase CSK
CD8_eff	TRAF3IP3	2.77537e-199	0.638078	0.333	0.173	4.3107e-195	TRAF3-interacting JNK-activating modulator	nonsurface	machine learning
CD8_eff	PARP1	1.1398e-198	0.659655	0.337	0.181	1.77034e-194	Poly [ADP-ribose] polymerase 1
CD8_eff	RNASEK	1.63225e-197	0.478843	0.69	0.564	2.53522e-193	Ribonuclease kappa	nonsurface	machine learning
CD8_eff	CLEC2D	3.44353e-197	0.631021	0.424	0.252	5.34849e-193	C-type lectin domain family 2 member D	surface	pos. trainingset
CD8_eff	ENSCAFG00000042176	3.17113e-196	0.511294	0.614	0.422	4.9254e-192	NA	NA	NA
CD8_eff	ROCK1	1.08459e-195	0.714912	0.523	0.379	1.68459e-191	Rho-associated protein kinase 1
CD8_eff	MBNL1	1.93443e-195	0.647281	0.516	0.361	3.00455e-191	Muscleblind-like protein 1
CD8_eff	ENSCAFG00000006821	5.58835e-195	0.590127	0.627	0.511	8.67982e-191	NA	NA	NA
CD8_eff	ITK	1.24197e-194	0.635132	0.289	0.139	1.92903e-190	Tyrosine-protein kinase ITK/TSK
CD8_eff	ENSCAFG00000025115	3.9254e-194	0.558018	0.457	0.269	6.09694e-190	NA	NA	NA
CD8_eff	RBM39	3.61807e-193	0.619468	0.617	0.506	5.61958e-189	RNA-binding protein 39
CD8_eff	UBB	2.65111e-192	0.476435	0.795	0.716	4.1177e-188	Polyubiquitin-B
CD8_eff	SEMA7A	6.23278e-192	0.612013	0.325	0.174	9.68075e-188	Semaphorin-7A	surface	GPI (UniProt)
CD8_eff	ENSCAFG00000004260	4.28347e-190	0.457271	0.715	0.561	6.65309e-186	NA	NA	NA
CD8_eff	GYPC	5.25098e-189	0.615642	0.317	0.165	8.15583e-185	Glycophorin-C	surface	pos. trainingset
CD8_eff	GOLPH3	8.43436e-189	0.631303	0.487	0.333	1.31002e-184	Golgi phosphoprotein 3
CD8_eff	CRLF3	9.12808e-189	0.59864	0.305	0.155	1.41777e-184	Cytokine receptor-like factor 3
CD8_eff	DDIT4	5.33261e-188	0.637657	0.408	0.245	8.28261e-184	DNA damage-inducible transcript 4 protein
CD8_eff	CSNK1G1	5.88738e-188	0.362875	0.794	0.62	9.14428e-184	Casein kinase I isoform gamma-1
CD8_eff	ENSCAFG00000008311	6.35032e-188	0.557656	0.579	0.412	9.86332e-184	NA	NA	NA
CD8_eff	ENSCAFG00000043646	2.92741e-187	0.623881	0.588	0.42	4.54685e-183	NA	NA	NA
CD8_eff	GPX1	2.04146e-184	0.426818	0.636	0.436	3.17079e-180	Glutathione peroxidase 1
CD8_eff	EIF3G	3.22533e-184	0.502645	0.656	0.507	5.00958e-180	Eukaryotic translation initiation factor 3 subunit G
CD8_eff	NME2	3.43467e-184	0.337966	0.792	0.575	5.33472e-180	Nucleoside diphosphate kinase B
CD8_eff	SSR4	9.11286e-184	0.25897	0.78	0.575	1.41541e-179	Translocon-associated protein subunit delta	nonsurface	neg. trainingset
CD8_eff	BPTF	5.89622e-183	0.708635	0.524	0.386	9.15801e-179	Nucleosome-remodeling factor subunit BPTF
CD8_eff	SF3B1	1.56759e-182	0.595786	0.639	0.538	2.43479e-178	Splicing factor 3B subunit 1	nonsurface	neg. trainingset
CD8_eff	ARHGAP30	3.55885e-180	0.618981	0.295	0.151	5.52761e-176	Rho GTPase-activating protein 30
CD8_eff	DTNBP1	1.53184e-179	0.638281	0.345	0.196	2.37925e-175	Dysbindin
CD8_eff	ATRX	4.19025e-179	0.661818	0.53	0.387	6.5083e-175	Transcriptional regulator ATRX
CD8_eff	ARHGDIB	5.68203e-179	0.556228	0.285	0.141	8.82533e-175	Rho GDP-dissociation inhibitor 2
CD8_eff	SRP14	2.73981e-178	0.519388	0.621	0.508	4.25547e-174	Signal recognition particle 14 kDa protein
CD8_eff	NDUFS5	4.7486e-178	0.471014	0.669	0.545	7.37552e-174	NADH dehydrogenase [ubiquinone] iron-sulfur protein 5
CD8_eff	TFPT	7.25344e-178	0.296204	0.941	0.668	1.1266e-173	TCF3 fusion partner
CD8_eff	RCSD1	1.21036e-177	0.580167	0.329	0.178	1.87994e-173	CapZ-interacting protein
CD8_eff	ARAP2	1.56292e-176	0.646178	0.285	0.145	2.42752e-172	Arf-GAP with Rho-GAP domain, ANK repeat and PH domain-containing protein 2
CD8_eff	BUD23	9.32728e-176	0.597893	0.519	0.382	1.44871e-171	NA	NA	NA
CD8_eff	PABPC1	1.22653e-175	0.591564	0.53	0.373	1.90504e-171	Polyadenylate-binding protein 1
CD8_eff	LGALS1	1.71564e-175	0.403737	0.464	0.284	2.66473e-171	Galectin-1
CD8_eff	HCLS1	2.20211e-175	0.568266	0.314	0.165	3.42032e-171	Hematopoietic lineage cell-specific protein
CD8_eff	ENSCAFG00000028908	6.38237e-173	0.567691	0.525	0.38	9.9131e-169	NA	NA	NA
CD8_eff	DEK	1.73224e-172	0.588245	0.457	0.296	2.69052e-168	Protein DEK
CD8_eff	ATP5IF1	2.46273e-172	0.40046	0.758	0.675	3.82512e-168	NA	NA	NA
CD8_eff	DLA88	1.48507e-171	0.363004	0.975	0.938	2.30661e-167	NA	NA	NA
CD8_eff	SH2D3C	2.13688e-171	0.570606	0.258	0.125	3.319e-167	SH2 domain-containing protein 3C
CD8_eff	TESC	2.48088e-171	0.33502	0.344	0.189	3.8533e-167	Calcineurin B homologous protein 3
CD8_eff	ENSCAFG00000049566	1.23163e-170	0.591296	0.39	0.235	1.91296e-166	NA	NA	NA
CD8_eff	SELENOK	2.87557e-170	0.517083	0.57	0.424	4.46634e-166	NA	NA	NA
CD8_eff	GBP1	5.5601e-170	0.547524	0.329	0.181	8.63595e-166	Interferon-induced guanylate-binding protein 1	nonsurface	machine learning
CD8_eff	HP1BP3	7.30315e-170	0.640212	0.473	0.335	1.13433e-165	Heterochromatin protein 1-binding protein 3
CD8_eff	UBAC2	5.95232e-169	0.614908	0.265	0.135	9.24515e-165	Ubiquitin-associated domain-containing protein 2	surface	machine learning
CD8_eff	NUCKS1	6.03212e-169	0.482603	0.614	0.463	9.36909e-165	Nuclear ubiquitous casein and cyclin-dependent kinase substrate 1
CD8_eff	GNAI2	4.94157e-168	0.517471	0.446	0.282	7.67525e-164	Guanine nucleotide-binding protein G(i) subunit alpha-2
CD8_eff	ARID4B	5.58282e-168	0.646186	0.586	0.483	8.67123e-164	AT-rich interactive domain-containing protein 4B
CD8_eff	SH3BP1	1.42602e-166	0.480081	0.316	0.168	2.21489e-162	SH3 domain-binding protein 1
CD8_eff	DDX46	8.15373e-166	0.644616	0.455	0.312	1.26644e-161	Probable ATP-dependent RNA helicase DDX46
CD8_eff	ENSCAFG00000043193	1.34044e-165	0.50755	0.582	0.426	2.08197e-161	NA	NA	NA
CD8_eff	PPIG	2.22281e-165	0.656842	0.568	0.461	3.45247e-161	Peptidyl-prolyl cis-trans isomerase G
CD8_eff	SMC6	4.64875e-164	0.633407	0.432	0.283	7.22044e-160	Structural maintenance of chromosomes protein 6
CD8_eff	CCND2	5.52788e-164	0.686181	0.322	0.182	8.5859e-160	G1/S-specific cyclin-D2
CD8_eff	DOK2	6.51476e-163	0.414359	0.288	0.147	1.01187e-158	Docking protein 2
CD8_eff	RBM34	6.50538e-162	0.658665	0.389	0.251	1.01042e-157	RNA-binding protein 34
CD8_eff	AKAP13	1.06663e-161	0.651763	0.515	0.396	1.65668e-157	A-kinase anchor protein 13
CD8_eff	GFI1	8.77949e-161	0.649825	0.337	0.2	1.36363e-156	Zinc finger protein Gfi-1
CD8_eff	ENSCAFG00000018497	1.60323e-160	0.515598	0.598	0.476	2.49013e-156	NA	NA	NA
CD8_eff	NCOR1	1.83847e-160	0.524406	0.659	0.583	2.85551e-156	Nuclear receptor corepressor 1
CD8_eff	SRP19	6.72882e-160	0.525907	0.603	0.47	1.04512e-155	Signal recognition particle 19 kDa protein
CD8_eff	TACC1	1.38583e-158	0.615353	0.33	0.191	2.15247e-154	Transforming acidic coiled-coil-containing protein 1
CD8_eff	DNAJC19	7.92418e-158	0.508974	0.54	0.395	1.23078e-153	Mitochondrial import inner membrane translocase subunit TIM14	nonsurface	neg. trainingset
CD8_eff	SNRNP200	8.59797e-157	0.641122	0.432	0.293	1.33544e-152	U5 small nuclear ribonucleoprotein 200 kDa helicase
CD8_eff	MDP1	1.80626e-156	0.616623	0.437	0.303	2.80548e-152	Magnesium-dependent phosphatase 1
CD8_eff	MBD2	3.31084e-156	0.639603	0.302	0.171	5.14239e-152	Methyl-CpG-binding domain protein 2
CD8_eff	EIF3M	9.03669e-156	0.54387	0.494	0.351	1.40358e-151	Eukaryotic translation initiation factor 3 subunit M
CD8_eff	SUPT20H	4.36421e-154	0.664346	0.313	0.182	6.77848e-150	Transcription factor SPT20 homolog
CD8_eff	NR3C1	6.75113e-154	0.610263	0.461	0.326	1.04859e-149	Glucocorticoid receptor	nonsurface	machine learning
CD8_eff	SORL1	9.16694e-154	0.567033	0.315	0.18	1.42381e-149	Sortilin-related receptor	surface	machine learning
CD8_eff	PRPF4B	1.09865e-151	0.621203	0.581	0.491	1.70642e-147	Serine/threonine-protein kinase PRP4 homolog
CD8_eff	SMC4	2.79982e-151	0.667096	0.344	0.212	4.34868e-147	Structural maintenance of chromosomes protein 4
CD8_eff	TAF10	2.98756e-151	0.542898	0.542	0.426	4.64028e-147	Transcription initiation factor TFIID subunit 10
CD8_eff	LRRFIP1	6.98938e-151	0.476645	0.725	0.638	1.08559e-146	Leucine-rich repeat flightless-interacting protein 1
CD8_eff	C20H19orf53	1.94983e-150	0.540997	0.505	0.371	3.02848e-146	NA	NA	NA
CD8_eff	HNRNPA2B1	2.54631e-150	0.593605	0.579	0.47	3.95493e-146	Heterogeneous nuclear ribonucleoproteins A2/B1
CD8_eff	ENSCAFG00000047363	3.44985e-150	0.522392	0.521	0.378	5.3583e-146	NA	NA	NA
CD8_eff	PNN	1.81426e-149	0.594169	0.556	0.445	2.81791e-145	Pinin
CD8_eff	FAM214A	1.07694e-148	0.7074	0.413	0.29	1.67271e-144	Protein FAM214A
CD8_eff	RRAS2	2.52589e-148	0.667646	0.299	0.175	3.92321e-144	Ras-related protein R-Ras2
CD8_eff	COX5B	3.60597e-147	0.363204	0.718	0.62	5.60079e-143	Cytochrome c oxidase subunit 5B, mitochondrial
CD8_eff	NDFIP1	6.14282e-147	0.501429	0.496	0.353	9.54103e-143	NEDD4 family-interacting protein 1	nonsurface	neg. trainingset
CD8_eff	SEC61G	3.78852e-146	0.410821	0.684	0.557	5.88432e-142	Protein transport protein Sec61 subunit gamma	nonsurface	neg. trainingset
CD8_eff	HNRNPM	7.00839e-144	0.555885	0.571	0.464	1.08854e-139	Heterogeneous nuclear ribonucleoprotein M
CD8_eff	DNAJC8	3.94755e-143	0.613704	0.441	0.314	6.13133e-139	DnaJ homolog subfamily C member 8
CD8_eff	LARP7	7.97695e-143	0.639287	0.352	0.223	1.23898e-138	La-related protein 7
CD8_eff	RTF1	8.25282e-143	0.581443	0.474	0.352	1.28183e-138	RNA polymerase-associated protein RTF1 homolog
CD8_eff	SNRPN	1.36987e-142	0.564717	0.378	0.242	2.12769e-138	Small nuclear ribonucleoprotein-associated protein N
CD8_eff	PSMB3	4.77481e-142	0.53932	0.465	0.338	7.41624e-138	Proteasome subunit beta type-3
CD8_eff	PARK7	2.6328e-141	0.556773	0.461	0.331	4.08927e-137	Protein DJ-1
CD8_eff	SF3B2	6.08791e-141	0.541104	0.502	0.381	9.45574e-137	Splicing factor 3B subunit 2
CD8_eff	RASAL3	4.85469e-140	0.535555	0.269	0.144	7.5403e-136	RAS protein activator like-3
CD8_eff	MAPK1IP1L	6.37789e-138	0.51499	0.604	0.52	9.90613e-134	MAPK-interacting and spindle-stabilizing protein-like
CD8_eff	PDCD5	9.46743e-138	0.522494	0.438	0.3	1.47048e-133	Programmed cell death protein 5
CD8_eff	LRP8	1.12094e-137	0.514605	0.412	0.276	1.74105e-133	Low-density lipoprotein receptor-related protein 8	surface	machine learning
CD8_eff	WAS	3.03276e-137	0.52378	0.347	0.209	4.71048e-133	Wiskott-Aldrich syndrome protein
CD8_eff	TWF2	3.53099e-137	0.45208	0.323	0.189	5.48433e-133	Twinfilin-2
CD8_eff	CEP57	1.73301e-136	0.583428	0.287	0.164	2.69171e-132	Centrosomal protein of 57 kDa
CD8_eff	STARD10	2.45334e-136	0.558034	0.466	0.346	3.81053e-132	PCTP-like protein
CD8_eff	TAX1BP1	3.39219e-136	0.470049	0.685	0.63	5.26875e-132	Tax1-binding protein 1
CD8_eff	SESN1	3.95232e-136	0.60036	0.252	0.136	6.13875e-132	Sestrin-1
CD8_eff	ENSCAFG00000031588	1.72947e-135	0.494126	0.551	0.423	2.68621e-131	NA	NA	NA
CD8_eff	POLR3GL	2.31912e-135	0.574306	0.283	0.161	3.60206e-131	DNA-directed RNA polymerase III subunit RPC7-like
CD8_eff	NAA16	4.46478e-135	0.454349	0.383	0.245	6.93469e-131	N-alpha-acetyltransferase 16, NatA auxiliary subunit
CD8_eff	IGF2R	1.13733e-133	0.633031	0.303	0.179	1.7665e-129	Cation-independent mannose-6-phosphate receptor	surface	machine learning
CD8_eff	ENSCAFG00000042572	2.61433e-133	0.499619	0.504	0.385	4.06058e-129	NA	NA	NA
CD8_eff	TUT4	3.56776e-133	0.613238	0.328	0.201	5.54145e-129	NA	NA	NA
CD8_eff	YWHAB	1.00571e-131	0.413787	0.706	0.624	1.56206e-127	14-3-3 protein beta/alpha
CD8_eff	NDUFB8	1.10993e-131	0.476914	0.53	0.413	1.72394e-127	NADH dehydrogenase [ubiquinone] 1 beta subcomplex subunit 8, mitochondrial	nonsurface	neg. trainingset
CD8_eff	DOCK8	4.11404e-130	0.554376	0.301	0.177	6.38992e-126	Dedicator of cytokinesis protein 8
CD8_eff	MAP7D3	7.69468e-130	0.563924	0.262	0.144	1.19514e-125	MAP7 domain-containing protein 3
CD8_eff	RALA	1.48652e-129	0.590696	0.382	0.26	2.30886e-125	Ras-related protein Ral-A
CD8_eff	RSF1	7.07225e-129	0.657509	0.442	0.332	1.09846e-124	Remodeling and spacing factor 1
CD8_eff	PRRC2C	1.89467e-128	0.465825	0.735	0.704	2.9428e-124	Protein PRRC2C
CD8_eff	BBX	2.56828e-128	0.614356	0.349	0.226	3.98906e-124	HMG box transcription factor BBX
CD8_eff	ENSCAFG00000002541	2.58547e-128	0.482871	0.519	0.396	4.01574e-124	NA	NA	NA
CD8_eff	ENSCAFG00000042696	3.45163e-128	0.492706	0.289	0.166	5.36107e-124	NA	NA	NA
CD8_eff	POLR1D	4.33031e-128	0.54817	0.409	0.284	6.72583e-124	DNA-directed RNA polymerases I and III subunit RPAC2
CD8_eff	ISG20	8.63238e-128	0.26443	0.687	0.583	1.34078e-123	Interferon-stimulated gene 20 kDa protein
CD8_eff	SIPA1	9.91896e-128	0.523441	0.431	0.306	1.54061e-123	Signal-induced proliferation-associated protein 1
CD8_eff	ENSCAFG00000042877	1.22705e-127	0.398544	0.68	0.625	1.90585e-123	NA	NA	NA
CD8_eff	EIF4B	2.79379e-127	0.417939	0.66	0.57	4.33932e-123	Eukaryotic translation initiation factor 4B
CD8_eff	LSM14A	7.76537e-127	0.562499	0.327	0.206	1.20612e-122	Protein LSM14 homolog A
CD8_eff	DENND1C	1.16061e-126	0.525336	0.263	0.147	1.80266e-122	DENN domain-containing protein 1C
CD8_eff	SLU7	1.7537e-126	0.592612	0.369	0.252	2.72385e-122	Pre-mRNA-splicing factor SLU7
CD8_eff	ANP32A	2.25951e-126	0.496197	0.421	0.289	3.50948e-122	Acidic leucine-rich nuclear phosphoprotein 32 family member A
CD8_eff	SP100	2.89984e-126	0.563421	0.395	0.266	4.50404e-122	Nuclear autoantigen Sp-100
CD8_eff	LTA4H	5.99537e-126	0.591074	0.43	0.321	9.31201e-122	Leukotriene A-4 hydrolase
CD8_eff	PTPN1	9.10435e-126	0.517844	0.318	0.197	1.41409e-121	Tyrosine-protein phosphatase non-receptor type 1	nonsurface	neg. trainingset
CD8_eff	SP110	1.43838e-124	0.581507	0.328	0.204	2.23409e-120	Sp110 nuclear body protein
CD8_eff	SNRPD1	2.20731e-124	0.461145	0.502	0.371	3.4284e-120	Small nuclear ribonucleoprotein Sm D1
CD8_eff	SNRPB2	1.37615e-123	0.550244	0.385	0.264	2.13744e-119	U2 small nuclear ribonucleoprotein B''
CD8_eff	FIS1	3.04639e-123	0.468497	0.504	0.388	4.73166e-119	Mitochondrial fission 1 protein	nonsurface	neg. trainingset
CD8_eff	TXNDC17	1.84687e-122	0.475438	0.544	0.44	2.86856e-118	Thioredoxin domain-containing protein 17
CD8_eff	RPF1	3.59706e-122	0.545949	0.305	0.187	5.58695e-118	Ribosome production factor 1
CD8_eff	FLII	4.41304e-121	0.623372	0.503	0.414	6.85434e-117	Protein flightless-1 homolog
CD8_eff	NDUFB10	8.67289e-121	0.518578	0.47	0.354	1.34707e-116	NADH dehydrogenase [ubiquinone] 1 beta subcomplex subunit 10
CD8_eff	EIF4A1	1.31743e-120	0.305847	0.731	0.606	2.04623e-116	Eukaryotic initiation factor 4A-I
CD8_eff	HNRNPD	1.6948e-120	0.506826	0.536	0.425	2.63237e-116	Heterogeneous nuclear ribonucleoprotein D0
CD8_eff	RAMAC	2.50241e-120	0.555676	0.311	0.196	3.88675e-116	NA	NA	NA
CD8_eff	FAM172A	5.37478e-120	0.555728	0.317	0.199	8.3481e-116	Protein FAM172A
CD8_eff	PCM1	2.18408e-119	0.627832	0.42	0.312	3.39231e-115	Pericentriolar material 1 protein
CD8_eff	GTF2H5	5.11392e-119	0.551896	0.422	0.306	7.94294e-115	General transcription factor IIH subunit 5
CD8_eff	DYNLT3	9.03398e-119	0.539175	0.287	0.172	1.40316e-114	Dynein light chain Tctex-type 3
CD8_eff	ENSCAFG00000000370	1.38202e-118	0.412109	0.507	0.385	2.14656e-114	NA	NA	NA
CD8_eff	OSTF1	4.37568e-118	0.54455	0.292	0.18	6.79631e-114	Osteoclast-stimulating factor 1
CD8_eff	COMMD6	1.19194e-117	0.518573	0.336	0.218	1.85133e-113	COMM domain-containing protein 6
CD8_eff	TMEM147	2.28498e-117	0.477645	0.501	0.386	3.54903e-113	Transmembrane protein 147	nonsurface	neg. trainingset
CD8_eff	ROMO1.1	2.61773e-117	0.505274	0.504	0.401	4.06585e-113	NA	NA	NA
CD8_eff	ANKRD12	1.18335e-116	0.38495	0.762	0.732	1.83798e-112	Ankyrin repeat domain-containing protein 12
CD8_eff	EIF4A3	1.5902e-116	0.489947	0.387	0.265	2.4699e-112	Eukaryotic initiation factor 4A-III
CD8_eff	RABAC1	3.2407e-116	0.266099	0.697	0.572	5.03345e-112	Prenylated Rab acceptor protein 1	nonsurface	machine learning
CD8_eff	NDUFB4	8.99222e-116	0.470491	0.511	0.406	1.39667e-111	NADH dehydrogenase [ubiquinone] 1 beta subcomplex subunit 4	nonsurface	neg. trainingset
CD8_eff	IK	6.74727e-115	0.578845	0.409	0.303	1.04799e-110	Protein Red
CD8_eff	SSB	7.55173e-115	0.454568	0.434	0.303	1.17293e-110	Lupus La protein
CD8_eff	TM2D3	8.82282e-115	0.539368	0.265	0.156	1.37036e-110	TM2 domain-containing protein 3		machine learning
CD8_eff	TAF7	5.26193e-114	0.5346	0.417	0.301	8.17283e-110	Transcription initiation factor TFIID subunit 7
CD8_eff	ENSCAFG00000030220	1.43718e-112	0.527019	0.446	0.338	2.23223e-108	NA	NA	NA
CD8_eff	CYREN	4.36268e-112	0.530299	0.313	0.2	6.77611e-108	NA	NA	NA
CD8_eff	ENSCAFG00000009692	4.52488e-112	0.498433	0.462	0.35	7.02804e-108	NA	NA	NA
CD8_eff	NSD3	1.01668e-111	0.56015	0.415	0.31	1.57911e-107	NA	NA	NA
CD8_eff	PSMA2	2.00907e-111	0.491741	0.387	0.272	3.12049e-107	Proteasome subunit alpha type-2
CD8_eff	MAPRE2	1.16212e-110	0.518175	0.273	0.163	1.805e-106	Microtubule-associated protein RP/EB family member 2
CD8_eff	SRPK1	1.71571e-110	0.548682	0.329	0.218	2.66484e-106	SRSF protein kinase 1
CD8_eff	EIF3H	2.58849e-110	0.488582	0.418	0.301	4.02044e-106	Eukaryotic translation initiation factor 3 subunit H
CD8_eff	DOCK2	3.6637e-110	0.497889	0.259	0.148	5.69045e-106	Dedicator of cytokinesis protein 2
CD8_eff	MIER1	1.4005e-109	0.563722	0.395	0.286	2.17526e-105	Mesoderm induction early response protein 1
CD8_eff	ENSCAFG00000049156	1.53417e-108	0.425756	0.554	0.455	2.38287e-104	NA	NA	NA
CD8_eff	UBXN1	2.27498e-108	0.512039	0.409	0.3	3.5335e-104	UBX domain-containing protein 1
CD8_eff	ZNF800	2.38551e-108	0.61154	0.357	0.251	3.70517e-104	Zinc finger protein 800
CD8_eff	MRPS26	4.4748e-108	0.539893	0.352	0.24	6.95026e-104	28S ribosomal protein S26, mitochondrial
CD8_eff	SARNP	5.53554e-108	0.512369	0.35	0.237	8.5978e-104	SAP domain-containing ribonucleoprotein
CD8_eff	FAIM	2.65619e-107	0.492259	0.301	0.187	4.12559e-103	Fas apoptotic inhibitory molecule 1
CD8_eff	HNRNPA3	3.65664e-107	0.533742	0.482	0.381	5.6795e-103	Heterogeneous nuclear ribonucleoprotein A3
CD8_eff	EIF3E	4.25248e-107	0.503021	0.377	0.263	6.60495e-103	Eukaryotic translation initiation factor 3 subunit E
CD8_eff	ARID4A	6.56591e-107	0.611879	0.403	0.301	1.01982e-102	AT-rich interactive domain-containing protein 4A
CD8_eff	CNTRL	7.16308e-107	0.53995	0.384	0.266	1.11257e-102	Centriolin
CD8_eff	ENSCAFG00000017228	1.01227e-106	0.483839	0.28	0.17	1.57226e-102	NA	NA	NA
CD8_eff	FAM204A	7.85253e-106	0.506852	0.371	0.26	1.21965e-101	Protein FAM204A
CD8_eff	RAP1B	8.0112e-106	0.515679	0.275	0.168	1.2443e-101	Ras-related protein Rap-1b
CD8_eff	PAPOLA	6.22046e-105	0.559263	0.456	0.364	9.66162e-101	Poly(A) polymerase alpha
CD8_eff	DDX24	6.61737e-105	0.554752	0.41	0.302	1.02781e-100	ATP-dependent RNA helicase DDX24
CD8_eff	NDUFA12	3.83733e-104	0.471664	0.475	0.375	5.96013e-100	NADH dehydrogenase [ubiquinone] 1 alpha subcomplex subunit 12
CD8_eff	GNL3L	1.30464e-103	0.543173	0.288	0.182	2.02637e-99	Guanine nucleotide-binding protein-like 3-like protein
CD8_eff	UBE2Q1	2.58505e-103	0.538491	0.42	0.319	4.0151e-99	Ubiquitin-conjugating enzyme E2 Q1
CD8_eff	CCT6A	2.85672e-103	0.494309	0.432	0.321	4.43706e-99	T-complex protein 1 subunit zeta
CD8_eff	ZNF24	6.56778e-103	0.533213	0.295	0.19	1.02011e-98	Zinc finger protein 24
CD8_eff	DEF6	1.83421e-102	0.439061	0.297	0.182	2.84889e-98	Differentially expressed in FDCP 6 homolog
CD8_eff	ENSCAFG00000031478	2.56865e-102	0.482912	0.37	0.262	3.98963e-98	NA	NA	NA
CD8_eff	ENSCAFG00000008186	3.17198e-102	0.486984	0.421	0.311	4.92672e-98	NA	NA	NA
CD8_eff	SMARCE1	3.44167e-102	0.51068	0.335	0.224	5.3456e-98	SWI/SNF-related matrix-associated actin-dependent regulator of chromatin subfamily E member 1
CD8_eff	ENSCAFG00000041056	4.32946e-102	0.530616	0.409	0.302	6.72451e-98	NA	NA	NA
CD8_eff	ANKRD54	1.4255e-101	0.529741	0.285	0.182	2.21409e-97	Ankyrin repeat domain-containing protein 54
CD8_eff	ENSCAFG00000013366	2.04336e-101	0.306006	0.677	0.602	3.17375e-97	NA	NA	NA
CD8_eff	PFDN2	9.11413e-101	0.472158	0.406	0.299	1.41561e-96	Prefoldin subunit 2
CD8_eff	AGFG1	4.41849e-100	0.535655	0.27	0.171	6.86279e-96	Arf-GAP domain and FG repeat-containing protein 1
CD8_eff	PRPF40A	8.25637e-100	0.552891	0.45	0.363	1.28238e-95	Pre-mRNA-processing factor 40 homolog A
CD8_eff	ENSCAFG00000019220	8.71275e-99	0.506406	0.396	0.294	1.35326e-94	NA	NA	NA
CD8_eff	SREK1IP1	2.54583e-98	0.553276	0.408	0.312	3.95419e-94	Protein SREK1IP1
CD8_eff	MPC2	2.72303e-97	0.477642	0.388	0.286	4.22941e-93	Mitochondrial pyruvate carrier 2	nonsurface	neg. trainingset
CD8_eff	NIFK	5.90151e-97	0.407656	0.426	0.307	9.16623e-93	MKI67 FHA domain-interacting nucleolar phosphoprotein
CD8_eff	CTSA	7.30194e-97	0.522763	0.455	0.371	1.13414e-92	Lysosomal protective protein
CD8_eff	GTF2A2	1.03206e-96	0.413468	0.406	0.294	1.603e-92	Transcription initiation factor IIA subunit 2
CD8_eff	HK1	1.19103e-96	0.477122	0.28	0.176	1.8499e-92	Hexokinase-1
[truncated: 15,015 more rows]

## Sheet: supplemental_data_3
gene	baseMean	log2FoldChange	lfcSE	stat	pvalue	padj	cellType	contrast
KCNK16	192.538	-2.22167	0.470197	-4.71038	2.4726e-06	0.0183883	ALL CELLS	CIE_vs_healthy
CYP1B1	35.9332	2.4366	0.556637	4.52983	5.90315e-06	0.0183883	ALL CELLS	CIE_vs_healthy
IL17F	69.8005	1.06145	0.521705	4.54645	5.45577e-06	0.0183883	ALL CELLS	CIE_vs_healthy
PLEKHO1	253.672	-1.01516	0.201014	-5.02203	5.11285e-07	0.00163176	TCELL	CIE_vs_healthy
PLPP7	41.4764	-1.05095	0.229891	-4.54891	5.39245e-06	0.00573667	TCELL	CIE_vs_healthy
FCER1G	196.708	-1.0513	0.227466	-4.60744	4.07652e-06	0.00573667	TCELL	CIE_vs_healthy
KCNK16	228.28	-2.9827	0.354202	-8.3696	5.78124e-17	2.7802e-13	EPITHELIAL	CIE_vs_healthy
ANKRD37	137.643	-1.61876	0.349191	-4.62402	3.76375e-06	0.00903224	EPITHELIAL	CIE_vs_healthy
ENSCAFG00000014028	6955.46	-1.2012	0.268063	-4.47862	7.51278e-06	0.00903224	EPITHELIAL	CIE_vs_healthy
ENSCAFG00000001556	2185.21	-1.31305	0.305808	-4.28929	1.79248e-05	0.0147008	EPITHELIAL	CIE_vs_healthy
DECR1	275.861	-1.62424	0.37781	-4.28418	1.83416e-05	0.0147008	EPITHELIAL	CIE_vs_healthy
DDAH2	149.857	-1.18932	0.283248	-4.19615	2.71486e-05	0.0168699	EPITHELIAL	CIE_vs_healthy
ETFA	1617.88	-1.03563	0.247169	-4.18863	2.80638e-05	0.0168699	EPITHELIAL	CIE_vs_healthy
HSPA2	134.134	1.48813	0.367982	4.04903	5.14302e-05	0.0274809	EPITHELIAL	CIE_vs_healthy
TMEM139	383.097	-1.03607	0.267448	-3.87197	0.000107957	0.047197	EPITHELIAL	CIE_vs_healthy
GJB2	701.364	-1.57508	0.421369	-3.72066	0.000198701	0.0682538	EPITHELIAL	CIE_vs_healthy
CYP1A1	1248.77	1.51674	0.456183	3.72752	0.000193373	0.0682538	EPITHELIAL	CIE_vs_healthy
ACSF2	1162.65	-1.01455	0.280472	-3.61515	0.00030017	0.0849129	EPITHELIAL	CIE_vs_healthy
BDH2	166.527	-1.45352	0.400294	-3.61805	0.000296832	0.0849129	EPITHELIAL	CIE_vs_healthy
PROS1	156.558	-1.31212	0.359817	-3.63883	0.000273877	0.0849129	EPITHELIAL	CIE_vs_healthy
CD55	2194.09	-1.08115	0.304337	-3.54937	0.000386153	0.0977374	EPITHELIAL	CIE_vs_healthy
ADAMDEC1	442.623	-1.94148	0.323962	-5.95722	2.56561e-09	1.11707e-05	MYELOID	CIE_vs_healthy
IL7R	135.365	1.97422	0.372918	5.38477	7.25386e-08	0.000157917	MYELOID	CIE_vs_healthy
SNAI1	33.7749	1.95494	0.399841	4.93264	8.11265e-07	0.00117742	MYELOID	CIE_vs_healthy
ALAS1	195.654	1.35032	0.282502	4.78627	1.6991e-06	0.00184947	MYELOID	CIE_vs_healthy
NFKBIA	671.934	1.7256	0.396851	4.53308	5.8131e-06	0.00421837	MYELOID	CIE_vs_healthy
CCL4	487.776	1.52627	0.337764	4.54544	5.482e-06	0.00421837	MYELOID	CIE_vs_healthy
PLAUR	143.457	1.62884	0.370953	4.4616	8.13517e-06	0.00506007	MYELOID	CIE_vs_healthy
CCL3	293.572	1.3544	0.30922	4.38739	1.14716e-05	0.00624344	MYELOID	CIE_vs_healthy
PLAU	286.846	1.59285	0.386045	4.22326	2.40797e-05	0.0104843	MYELOID	CIE_vs_healthy
NFKBIZ	37.988	1.60977	0.387339	4.18897	2.8022e-05	0.0110916	MYELOID	CIE_vs_healthy
VEGFA	39.7959	1.58459	0.402695	4.03486	5.46359e-05	0.0198237	MYELOID	CIE_vs_healthy
TNFAIP3	37.9733	1.54824	0.400278	3.97432	7.0581e-05	0.0236392	MYELOID	CIE_vs_healthy
ENSCAFG00000045786	15.9979	1.55258	0.408287	3.91477	9.04889e-05	0.0269272	MYELOID	CIE_vs_healthy
PRDX6	238.761	1.385	0.357261	3.90877	9.27672e-05	0.0269272	MYELOID	CIE_vs_healthy
SOD2	175.367	1.48251	0.397558	3.85206	0.000117126	0.031873	MYELOID	CIE_vs_healthy
IL1A	76.9387	1.44877	0.396225	3.76767	0.000164776	0.042202	MYELOID	CIE_vs_healthy
GADD45B	297.491	1.40245	0.385617	3.70451	0.000211803	0.0512327	MYELOID	CIE_vs_healthy
CENPW	28.7737	-1.34221	0.374833	-3.5852	0.000336818	0.0733253	MYELOID	CIE_vs_healthy
APOC1	25.0763	1.40946	0.408617	3.5898	0.000330933	0.0733253	MYELOID	CIE_vs_healthy
HMOX1	415.961	-1.00785	0.28433	-3.54032	0.00039965	0.0784344	MYELOID	CIE_vs_healthy
CCR7	4.19455	1.05342	0.374739	3.53078	0.00041433	0.0784344	MYELOID	CIE_vs_healthy
ENSCAFG00000032173	11.8758	1.37363	0.402388	3.54735	0.000389125	0.0784344	MYELOID	CIE_vs_healthy
CREM	20.2126	1.3817	0.397196	3.46748	0.000525358	0.0879772	MYELOID	CIE_vs_healthy
IL1R2	22.1064	1.36105	0.408835	3.47525	0.000510383	0.0879772	MYELOID	CIE_vs_healthy
FOSL2	11.8744	1.3627	0.407775	3.47229	0.000516034	0.0879772	MYELOID	CIE_vs_healthy
ENSCAFG00000031806	209600	1.19916	0.166126	7.22344	5.0687e-13	1.81966e-09	PLASMA	CIE_vs_healthy
B3GAT2	8.51034	-1.54625	0.267909	-5.66812	1.44369e-08	2.59143e-05	PLASMA	CIE_vs_healthy
SELL	28.0683	1.51792	0.279163	5.40785	6.37865e-08	7.63312e-05	PLASMA	CIE_vs_healthy
SCIN	8.44153	-2.04451	0.358363	-5.34128	9.22941e-08	0.000356809	CYCLING	CIE_vs_healthy
NFKBIA	33.4432	1.47179	0.348299	4.29816	1.72219e-05	0.03329	CYCLING	CIE_vs_healthy

## Sheet: supplemental_data_4
cluster	gene	p_val	avg_log2FC	pct.1	pct.2	p_val_adj	UniProt.description	Surfaceome.Label	Surfaceome.Label.Source
Eosinophil	ENSCAFG00000043285	1.63181e-183	2.32123	0.917	0.23	2.53453e-179	NA	NA	NA
Eosinophil	ACTB	1.248e-173	1.86922	1	0.971	1.93839e-169	Actin, cytoplasmic 1
Eosinophil	ATP6V0E1	2.65081e-165	1.62286	0.989	0.895	4.11724e-161	V-type proton ATPase subunit e 1	nonsurface	machine learning
Eosinophil	ENSCAFG00000013515	1.55605e-157	3.07222	0.868	0.476	2.41685e-153	NA	NA	NA
Eosinophil	ENSCAFG00000042554	4.18695e-156	1.61205	0.985	0.923	6.50316e-152	NA	NA	NA
Eosinophil	MS4A2	1.467e-150	2.7886	0.737	0.175	2.27854e-146	High affinity immunoglobulin epsilon receptor subunit beta		machine learning
Eosinophil	PFN1	3.81258e-146	1.41679	0.987	0.924	5.9217e-142	Profilin-1
Eosinophil	ACTG1	3.70752e-144	1.5273	0.981	0.847	5.75852e-140	Actin, cytoplasmic 2
Eosinophil	ENSCAFG00000045858	1.67813e-141	3.26889	0.537	0.052	2.60648e-137	NA	NA	NA
Eosinophil	PGF	3.62624e-136	2.23881	0.622	0.095	5.63228e-132	Placenta growth factor
Eosinophil	OAZ1	2.01064e-125	1.20199	0.994	0.952	3.12293e-121	Ornithine decarboxylase antizyme 1
Eosinophil	MMP1	6.68758e-121	3.60134	0.518	0.064	1.03871e-116	Interstitial collagenase
Eosinophil	CHI3L1	1.44753e-118	2.08692	0.423	0.024	2.24831e-114	Chitinase-3-like protein 1
Eosinophil	NDUFA8	1.58854e-113	1.66384	0.9	0.623	2.46732e-109	NADH dehydrogenase [ubiquinone] 1 alpha subcomplex subunit 8
Eosinophil	CAT	4.66956e-112	2.27572	0.8	0.436	7.25276e-108	Catalase
Eosinophil	FABP3	2.59377e-101	2.06732	0.52	0.093	4.02864e-97	Fatty acid-binding protein, heart
Eosinophil	DOK2	5.90285e-100	1.94122	0.671	0.203	9.16831e-96	Docking protein 2
Eosinophil	ADGRE3	8.61151e-100	1.81458	0.681	0.188	1.33754e-95	NA	NA	NA
Eosinophil	ACTR3	2.21554e-95	1.36863	0.898	0.712	3.44118e-91	Actin-related protein 3
Eosinophil	PKIB	8.21584e-95	2.05234	0.756	0.415	1.27608e-90	cAMP-dependent protein kinase inhibitor beta
Eosinophil	LYZ	3.31939e-91	1.7119	0.879	0.633	5.15568e-87	Lysozyme C
Eosinophil	CSTB	3.83777e-90	1.88611	0.905	0.831	5.96082e-86	Cystatin-B
Eosinophil	MARCKSL1	2.5437e-89	1.82212	0.624	0.189	3.95087e-85	MARCKS-related protein
Eosinophil	TSTD1	1.98877e-88	1.67352	0.735	0.294	3.08896e-84	Thiosulfate sulfurtransferase/rhodanese-like domain-containing protein 1
Eosinophil	SELENOW	5.41815e-87	1.36751	0.881	0.74	8.41547e-83	NA	NA	NA
Eosinophil	THY1	3.32342e-80	1.52642	0.618	0.172	5.16193e-76	Thy-1 membrane glycoprotein	surface	GPI (UniProt)
Eosinophil	IL18BP	8.91201e-80	1.36783	0.771	0.336	1.38421e-75	Interleukin-18-binding protein
Eosinophil	AIF1	1.54956e-79	0.978586	0.964	0.854	2.40678e-75	Allograft inflammatory factor 1
Eosinophil	CNN2	1.70347e-78	1.64996	0.618	0.218	2.64583e-74	Calponin-2
Eosinophil	CENPU	1.2453e-77	1.71345	0.28	0.014	1.9342e-73	Centromere protein U
Eosinophil	CFL1	9.67217e-77	0.935053	0.936	0.877	1.50228e-72	Cofilin-1
Eosinophil	ADAMDEC1	1.03154e-74	2.07433	0.622	0.222	1.60219e-70	ADAM DEC1
Eosinophil	ENSCAFG00000015217	5.05934e-73	1.64907	0.543	0.16	7.85816e-69	NA	NA	NA
Eosinophil	METTL7A	1.86375e-72	1.48235	0.323	0.035	2.89478e-68	Methyltransferase-like protein 7A
Eosinophil	ALOX5	7.73456e-72	1.38915	0.75	0.362	1.20133e-67	Arachidonate 5-lipoxygenase
Eosinophil	ENSCAFG00000024944	2.26836e-71	1.61642	0.509	0.133	3.52322e-67	NA	NA	NA
Eosinophil	NIBAN1	8.44456e-69	1.45821	0.567	0.178	1.31161e-64	NA	NA	NA
Eosinophil	TPST2	1.04583e-68	1.9018	0.611	0.26	1.62438e-64	Protein-tyrosine sulfotransferase 2	nonsurface	neg. trainingset
Eosinophil	SEPTIN9	2.07381e-68	1.69427	0.658	0.335	3.22104e-64	NA	NA	NA
Eosinophil	VASP	5.4781e-68	1.16928	0.851	0.556	8.50858e-64	Vasodilator-stimulated phosphoprotein
Eosinophil	ALOX15	9.45124e-67	1.65347	0.319	0.042	1.46797e-62	Arachidonate 15-lipoxygenase
Eosinophil	ENSCAFG00000029155	5.80269e-66	1.31841	0.817	0.602	9.01273e-62	NA	NA	NA
Eosinophil	PPP1R2	5.88511e-62	1.48112	0.713	0.415	9.14076e-58	Protein phosphatase inhibitor 2
Eosinophil	SF3B2	2.97095e-60	1.60128	0.667	0.38	4.61448e-56	Splicing factor 3B subunit 2
Eosinophil	SERF2	5.83349e-59	0.844349	0.941	0.91	9.06058e-55	Small EDRK-rich factor 2
Eosinophil	SVIP	3.43618e-58	1.77362	0.251	0.023	5.33707e-54	Small VCP/p97-interacting protein
Eosinophil	DGKD	3.8911e-58	1.29296	0.382	0.082	6.04366e-54	Diacylglycerol kinase delta
Eosinophil	SH3BP1	2.077e-56	1.38997	0.673	0.378	3.226e-52	SH3 domain-binding protein 1
Eosinophil	PLA2G7	3.13568e-56	0.947539	0.879	0.595	4.87034e-52	Platelet-activating factor acetylhydrolase
Eosinophil	SLA	2.45592e-53	1.08914	0.732	0.401	3.81454e-49	Src-like-adapter
Eosinophil	TIAM2	4.5347e-53	1.04053	0.289	0.043	7.04329e-49	T-lymphoma invasion and metastasis-inducing protein 2
Eosinophil	ENSCAFG00000045013	2.44936e-52	1.0144	0.82	0.686	3.80435e-48	NA	NA	NA
Eosinophil	PYGL	3.60034e-52	1.06696	0.556	0.181	5.59204e-48	Glycogen phosphorylase, liver form
Eosinophil	TPI1	5.47909e-52	1.02686	0.824	0.658	8.51012e-48	Triosephosphate isomerase
Eosinophil	AURKAIP1	1.52311e-51	1.55477	0.575	0.29	2.3657e-47	Aurora kinase A-interacting protein
Eosinophil	ENSCAFG00000029953	3.05713e-51	1.28601	0.361	0.082	4.74833e-47	NA	NA	NA
Eosinophil	DHRS7	5.59234e-51	1.15423	0.754	0.522	8.68602e-47	Dehydrogenase/reductase SDR family member 7
Eosinophil	CEBPE	6.26517e-51	1.14634	0.389	0.095	9.73106e-47	CCAAT/enhancer-binding protein epsilon
Eosinophil	TLN1	1.43564e-50	1.24193	0.8	0.629	2.22984e-46	Talin-1
Eosinophil	RABGAP1L	7.35949e-50	1.19845	0.565	0.234	1.14308e-45	Rab GTPase-activating protein 1-like	nonsurface	neg. trainingset
Eosinophil	CEACAM28	3.38111e-48	1.00129	0.709	0.335	5.25154e-44	NA	NA	NA
Eosinophil	FAM107B	2.24463e-46	1.13636	0.299	0.058	3.48635e-42	Protein FAM107B
Eosinophil	SH3BGRL3	3.03008e-45	0.671077	0.987	0.906	4.70631e-41	SH3 domain-binding glutamic acid-rich-like protein 3
Eosinophil	NBEAL2	4.39227e-44	1.12797	0.329	0.082	6.82207e-40	Neurobeachin-like protein 2
Eosinophil	GPSM3	4.23306e-43	1.21993	0.561	0.273	6.57479e-39	G-protein-signaling modulator 3
Eosinophil	TUBA1B	4.73324e-43	0.831834	0.813	0.668	7.35167e-39	Tubulin alpha-1B chain
Eosinophil	CYB5R4	7.93576e-43	1.08656	0.507	0.202	1.23258e-38	Cytochrome b5 reductase 4
Eosinophil	LAMTOR4	3.15476e-42	0.762409	0.915	0.793	4.89998e-38	Ragulator complex protein LAMTOR4
Eosinophil	SIPA1	8.21393e-42	1.30632	0.611	0.358	1.27579e-37	Signal-induced proliferation-associated protein 1
Eosinophil	PSTPIP2	2.06845e-41	1.15706	0.647	0.387	3.21272e-37	Proline-serine-threonine phosphatase-interacting protein 2
Eosinophil	ARPC2	5.38174e-40	0.720029	0.877	0.742	8.35892e-36	Actin-related protein 2/3 complex subunit 2
Eosinophil	MYCBP	6.64116e-39	1.29098	0.412	0.157	1.03151e-34	C-Myc-binding protein
Eosinophil	DHDDS	7.40375e-39	0.855613	0.819	0.672	1.14995e-34	Dehydrodolichyl diphosphate syntase complex subunit DHDDS
Eosinophil	RASGRP2	1.19821e-38	0.925206	0.414	0.135	1.86106e-34	RAS guanyl-releasing protein 2
Eosinophil	TMC4	5.663e-38	1.12999	0.561	0.294	8.79577e-34	Transmembrane channel-like protein 4	nonsurface	machine learning
Eosinophil	SNX3	1.25581e-37	0.90151	0.784	0.653	1.95052e-33	Sorting nexin-3
Eosinophil	COX17	2.08495e-37	1.0754	0.741	0.581	3.23835e-33	Cytochrome c oxidase copper chaperone
Eosinophil	TSPAN3	5.30648e-37	1.0895	0.637	0.395	8.24202e-33	Tetraspanin-3	surface	machine learning
Eosinophil	SPI1	2.6976e-36	0.722156	0.83	0.706	4.18991e-32	Transcription factor PU.1
Eosinophil	ABRACL	2.72112e-36	0.88741	0.775	0.631	4.22645e-32	Costars family protein ABRACL
Eosinophil	RTN3	5.4798e-36	1.18608	0.673	0.492	8.51122e-32	Reticulon-3
Eosinophil	ENSCAFG00000002646	5.94745e-36	1.02708	0.618	0.362	9.23759e-32	NA	NA	NA
Eosinophil	ATP6V1F	2.91265e-35	0.907987	0.743	0.566	4.52392e-31	V-type proton ATPase subunit F
Eosinophil	ARPC3	8.59069e-34	0.661967	0.881	0.766	1.33431e-29	Actin-related protein 2/3 complex subunit 3
Eosinophil	ENSCAFG00000039767	1.94229e-33	0.755656	0.773	0.606	3.01676e-29	NA	NA	NA
Eosinophil	GRK5	4.86753e-33	1.17161	0.316	0.105	7.56025e-29	G protein-coupled receptor kinase 5
Eosinophil	ENSCAFG00000046442	3.43644e-31	0.882148	0.715	0.53	5.33748e-27	NA	NA	NA
Eosinophil	RRP12	6.64614e-30	0.96894	0.297	0.094	1.03228e-25	RRP12-like protein	nonsurface	neg. trainingset
Eosinophil	ENSCAFG00000042572	8.09361e-30	0.972034	0.647	0.432	1.2571e-25	NA	NA	NA
Eosinophil	UBE2E1	2.1495e-29	0.932859	0.329	0.123	3.3386e-25	Ubiquitin-conjugating enzyme E2 E1
Eosinophil	ATP5F1A	2.63947e-29	1.04056	0.648	0.487	4.09962e-25	NA	NA	NA
Eosinophil	PPT1	5.32233e-29	1.10465	0.586	0.406	8.26664e-25	Palmitoyl-protein thioesterase 1
Eosinophil	NAA16	7.65712e-29	0.777062	0.599	0.35	1.1893e-24	N-alpha-acetyltransferase 16, NatA auxiliary subunit
Eosinophil	ENSCAFG00000043612	1.60101e-28	0.971402	0.408	0.181	2.48668e-24	NA	NA	NA
Eosinophil	MYH9	1.65843e-28	0.837333	0.739	0.605	2.57587e-24	Myosin-9
Eosinophil	CAMK1	1.67956e-28	1.07771	0.384	0.168	2.60869e-24	Calcium/calmodulin-dependent protein kinase type 1
Eosinophil	HCK	1.16266e-27	0.888744	0.363	0.149	1.80584e-23	Tyrosine-protein kinase HCK
Eosinophil	ENSCAFG00000008221	4.78621e-27	0.784581	0.696	0.535	7.43394e-23	NA	NA	NA
Eosinophil	PLEKHG3	5.4911e-27	0.651162	0.265	0.078	8.52878e-23	Pleckstrin homology domain-containing family G member 3
Eosinophil	RAB27A	5.60941e-27	0.959131	0.433	0.208	8.71254e-23	Ras-related protein Rab-27A
Eosinophil	NDUFS5	6.5743e-26	0.71032	0.747	0.607	1.02112e-21	NADH dehydrogenase [ubiquinone] iron-sulfur protein 5
Eosinophil	GLS	1.75135e-25	1.0069	0.295	0.114	2.72019e-21	Glutaminase kidney isoform, mitochondrial
Eosinophil	BPI	2.20767e-25	1.05698	0.658	0.405	3.42895e-21	Bactericidal permeability-increasing protein
Eosinophil	LGALS9	4.37407e-25	0.972605	0.539	0.338	6.7938e-21	Galectin-9
Eosinophil	HDGF	5.01645e-25	0.923192	0.401	0.191	7.79155e-21	Hepatoma-derived growth factor
Eosinophil	DBI	1.2319e-24	0.586712	0.798	0.689	1.91338e-20	Acyl-CoA-binding protein
Eosinophil	SEPTIN6	9.07232e-24	1.05042	0.473	0.278	1.40911e-19	NA	NA	NA
Eosinophil	BASP1	2.60665e-23	0.992408	0.471	0.258	4.04865e-19	Brain acid soluble protein 1
Eosinophil	MGST3	4.28899e-23	1.06684	0.614	0.47	6.66166e-19	Microsomal glutathione S-transferase 3	nonsurface	neg. trainingset
Eosinophil	CD47	9.88477e-23	0.733697	0.641	0.479	1.5353e-18	Leukocyte surface antigen CD47	surface	pos. trainingset
Eosinophil	ENSCAFG00000037735	1.2985e-22	0.443627	0.975	0.922	2.01683e-18	NA	NA	NA
Eosinophil	CTNNB1	1.46941e-22	1.12225	0.439	0.266	2.28229e-18	Catenin beta-1
Eosinophil	FERMT3	2.40462e-22	1.05579	0.474	0.306	3.73485e-18	Fermitin family homolog 3
Eosinophil	NIN	2.97669e-22	0.928614	0.448	0.249	4.62339e-18	Ninein
Eosinophil	BAZ1A	6.52869e-22	0.862273	0.592	0.432	1.01404e-17	Bromodomain adjacent to zinc finger domain protein 1A
Eosinophil	MTPN	1.24038e-21	1.00541	0.425	0.247	1.92656e-17	Myotrophin
Eosinophil	FBXO9	1.02343e-20	0.783195	0.448	0.253	1.58959e-16	F-box only protein 9
Eosinophil	GNAS	1.04801e-20	0.740976	0.745	0.646	1.62777e-16	Neuroendocrine secretory protein 55
Eosinophil	ENSCAFG00000029414	1.37223e-20	0.976913	0.488	0.32	2.13135e-16	NA	NA	NA
Eosinophil	ARG2	1.59759e-20	0.509454	0.27	0.095	2.48138e-16	Arginase-2, mitochondrial
Eosinophil	SRP14	1.77424e-20	0.651564	0.645	0.481	2.75574e-16	Signal recognition particle 14 kDa protein
Eosinophil	PON2	3.12227e-20	0.79312	0.323	0.149	4.84951e-16	Serum paraoxonase/arylesterase 2
Eosinophil	ENSCAFG00000042877	4.14034e-20	0.832278	0.628	0.491	6.43078e-16	NA	NA	NA
Eosinophil	ENSCAFG00000017655	4.59221e-20	0.826177	0.597	0.45	7.13262e-16	NA	NA	NA
Eosinophil	EHD1	1.02987e-19	0.63651	0.35	0.167	1.59959e-15	EH domain-containing protein 1
Eosinophil	ADGRG5	1.91115e-19	0.846735	0.257	0.105	2.9684e-15	NA	NA	NA
Eosinophil	ATP5F1E	2.03528e-19	0.953283	0.474	0.311	3.16119e-15	NA	NA	NA
Eosinophil	MAPK3	2.35068e-19	0.902237	0.261	0.109	3.65107e-15	Mitogen-activated protein kinase 3
Eosinophil	EOGT	2.51145e-19	0.978005	0.295	0.137	3.90078e-15	EGF domain-specific O-linked N-acetylglucosamine transferase
Eosinophil	ENSCAFG00000047391	3.93465e-19	0.607556	0.728	0.612	6.11129e-15	NA	NA	NA
Eosinophil	PYGB	4.11042e-19	0.879369	0.344	0.175	6.3843e-15	Glycogen phosphorylase, brain form
Eosinophil	ENSCAFG00000019220	5.22056e-19	0.896357	0.459	0.293	8.10857e-15	NA	NA	NA
Eosinophil	ENSCAFG00000009211	6.47669e-19	0.751015	0.393	0.207	1.00596e-14	NA	NA	NA
Eosinophil	RRAGC	6.93961e-19	0.996591	0.27	0.121	1.07786e-14	Ras-related GTP-binding protein C
Eosinophil	BCAT2	1.01115e-18	0.878851	0.308	0.149	1.57052e-14	Branched-chain-amino-acid aminotransferase, mitochondrial
Eosinophil	GABARAP	1.24006e-18	0.350968	0.932	0.874	1.92607e-14	Gamma-aminobutyric acid receptor-associated protein
Eosinophil	ITGB7	1.67312e-18	0.713032	0.45	0.263	2.59869e-14	Integrin beta-7	surface	machine learning
Eosinophil	GPBP1L1	4.88572e-18	0.907141	0.323	0.166	7.5885e-14	Vasculin-like protein 1
Eosinophil	ENO1	6.54906e-18	0.654253	0.696	0.583	1.0172e-13	Alpha-enolase
Eosinophil	CORO1A	9.11196e-18	0.603717	0.728	0.606	1.41527e-13	Coronin-1A
Eosinophil	NME2	9.73341e-18	0.671921	0.794	0.712	1.51179e-13	Nucleoside diphosphate kinase B
Eosinophil	TWF2	1.83446e-17	0.771672	0.527	0.366	2.84929e-13	Twinfilin-2
Eosinophil	MDH1	1.84828e-17	0.859843	0.552	0.421	2.87075e-13	Malate dehydrogenase, cytoplasmic
Eosinophil	LAMTOR2	3.03326e-17	0.652207	0.72	0.628	4.71127e-13	Ragulator complex protein LAMTOR2
Eosinophil	ENSCAFG00000043577	4.55997e-17	0.528421	0.786	0.685	7.08254e-13	NA	NA	NA
Eosinophil	ENSCAFG00000031478	1.53059e-16	0.763463	0.56	0.421	2.37731e-12	NA	NA	NA
Eosinophil	KRT18	1.96778e-16	0.845021	0.318	0.155	3.05636e-12	Keratin, type I cytoskeletal 18
Eosinophil	NUDT3	2.70228e-16	0.768264	0.261	0.119	4.19718e-12	Diphosphoinositol polyphosphate phosphohydrolase 1
Eosinophil	MGAT4A	5.64885e-16	0.729698	0.55	0.41	8.77379e-12	Alpha-1,3-mannosyl-glycoprotein 4-beta-N-acetylglucosaminyltransferase A	nonsurface	neg. trainingset
Eosinophil	CD37	6.23079e-16	0.691267	0.516	0.355	9.67766e-12	Leukocyte antigen CD37	surface	machine learning
Eosinophil	COTL1	7.19412e-16	0.666337	0.503	0.337	1.11739e-11	Coactosin-like protein
Eosinophil	ENSCAFG00000006913	8.95189e-16	0.535996	0.766	0.687	1.39041e-11	NA	NA	NA
Eosinophil	MCL1	9.58791e-16	0.634557	0.569	0.421	1.48919e-11	Induced myeloid leukemia cell differentiation protein Mcl-1	nonsurface	machine learning
Eosinophil	UQCRB	1.66116e-15	0.636433	0.654	0.561	2.58011e-11	Cytochrome b-c1 complex subunit 7
Eosinophil	SUMO2	1.68942e-15	0.57162	0.699	0.571	2.62401e-11	Small ubiquitin-related modifier 2
Eosinophil	ENSCAFG00000016095	1.69522e-15	0.929485	0.35	0.207	2.63302e-11	NA	NA	NA
Eosinophil	ENSCAFG00000041860	1.02282e-14	0.912883	0.378	0.242	1.58864e-10	NA	NA	NA
Eosinophil	ENSCAFG00000042598	1.81795e-14	0.441002	0.766	0.69	2.82364e-10	NA	NA	NA
Eosinophil	RHOB	2.17848e-14	0.940842	0.45	0.311	3.38362e-10	Rho-related GTP-binding protein RhoB
Eosinophil	ECPAS	6.31162e-14	0.895375	0.282	0.155	9.80321e-10	NA	NA	NA
Eosinophil	DOK3	6.34958e-14	0.634044	0.263	0.126	9.86216e-10	Docking protein 3
Eosinophil	CSK	8.25004e-14	0.722847	0.518	0.393	1.2814e-09	Tyrosine-protein kinase CSK
Eosinophil	PTPN6	1.23745e-13	0.519313	0.75	0.654	1.92201e-09	Tyrosine-protein phosphatase non-receptor type 6
Eosinophil	HSBP1	1.55865e-13	0.644668	0.561	0.446	2.42089e-09	Heat shock factor-binding protein 1
Eosinophil	APOBR	1.96111e-13	0.586358	0.386	0.23	3.046e-09	Apolipoprotein B receptor
Eosinophil	DEF6	2.06379e-13	0.57848	0.267	0.134	3.20547e-09	Differentially expressed in FDCP 6 homolog
Eosinophil	CYRIB	2.2237e-13	0.747177	0.352	0.212	3.45385e-09	NA	NA	NA
Eosinophil	GLRX	6.09912e-13	0.416432	0.647	0.512	9.47315e-09	Glutaredoxin-1
Eosinophil	UQCRQ	6.37251e-13	0.568547	0.614	0.501	9.89778e-09	Cytochrome b-c1 complex subunit 8	nonsurface	neg. trainingset
Eosinophil	ENSCAFG00000044677	6.71267e-13	0.464439	0.766	0.707	1.04261e-08	NA	NA	NA
Eosinophil	UQCRC2	8.23528e-13	0.692491	0.38	0.254	1.2791e-08	Cytochrome b-c1 complex subunit 2, mitochondrial
Eosinophil	FAM126A	1.16004e-12	0.787687	0.276	0.153	1.80177e-08	Hyccin
Eosinophil	ENSCAFG00000042212	1.24921e-12	0.319136	0.921	0.882	1.94028e-08	NA	NA	NA
Eosinophil	NDUFB2	2.21284e-12	0.43041	0.743	0.673	3.43698e-08	NADH dehydrogenase [ubiquinone] 1 beta subcomplex subunit 2, mitochondrial	nonsurface	neg. trainingset
Eosinophil	PHF10	3.52336e-12	0.83641	0.35	0.227	5.47249e-08	PHD finger protein 10
Eosinophil	CHCHD2	3.97406e-12	0.442869	0.754	0.68	6.17251e-08	Coiled-coil-helix-coiled-coil-helix domain-containing protein 2, mitochondrial
Eosinophil	ATP5F1B	5.13051e-12	0.630198	0.573	0.47	7.96871e-08	NA	NA	NA
Eosinophil	HMGN1	6.96181e-12	0.556031	0.265	0.136	1.08131e-07	Non-histone chromosomal protein HMG-14
Eosinophil	ENSCAFG00000019360	8.95018e-12	0.443105	0.786	0.731	1.39014e-07	NA	NA	NA
Eosinophil	NAP1L1	1.07366e-11	0.640645	0.607	0.511	1.66762e-07	Nucleosome assembly protein 1-like 1
Eosinophil	ANAPC11	1.16765e-11	0.658734	0.503	0.391	1.81359e-07	Anaphase-promoting complex subunit 11
Eosinophil	C12H6orf136	1.38043e-11	0.642663	0.261	0.143	2.14409e-07	NA	NA	NA
Eosinophil	MRPL20	1.74308e-11	0.569142	0.58	0.477	2.70736e-07	39S ribosomal protein L20, mitochondrial
Eosinophil	CCND2	1.83019e-11	0.795461	0.348	0.229	2.84265e-07	G1/S-specific cyclin-D2
Eosinophil	NUP50	2.62013e-11	0.737691	0.278	0.162	4.06959e-07	Nuclear pore complex protein Nup50
Eosinophil	NDUFA2	3.22812e-11	0.642886	0.539	0.448	5.01392e-07	NADH dehydrogenase [ubiquinone] 1 alpha subcomplex subunit 2
Eosinophil	ITPR2	3.33207e-11	0.713497	0.335	0.216	5.17537e-07	Inositol 1,4,5-trisphosphate receptor type 2	nonsurface	neg. trainingset
Eosinophil	ENSCAFG00000049156	3.41774e-11	0.636135	0.556	0.455	5.30843e-07	NA	NA	NA
Eosinophil	ENSCAFG00000047673	3.52914e-11	0.491551	0.652	0.561	5.48147e-07	NA	NA	NA
Eosinophil	LSP1	3.63696e-11	0.289325	0.486	0.298	5.64893e-07	Lymphocyte-specific protein 1
Eosinophil	RCSD1	4.11206e-11	0.559766	0.301	0.177	6.38685e-07	CapZ-interacting protein
Eosinophil	LTA4H	5.32099e-11	0.633215	0.346	0.222	8.26456e-07	Leukotriene A-4 hydrolase
Eosinophil	QDPR	5.67239e-11	0.691069	0.329	0.208	8.81035e-07	Dihydropteridine reductase
Eosinophil	SEMA7A	7.53181e-11	0.615094	0.359	0.234	1.16984e-06	Semaphorin-7A	surface	GPI (UniProt)
Eosinophil	ENSCAFG00000046386	1.31784e-10	0.563179	0.594	0.509	2.04686e-06	NA	NA	NA
Eosinophil	PGM2	1.50336e-10	0.597441	0.344	0.218	2.33502e-06	Phosphoglucomutase-2
Eosinophil	ENSCAFG00000044475	1.60934e-10	0.580175	0.539	0.439	2.49962e-06	NA	NA	NA
Eosinophil	LRRC25	1.81064e-10	0.689546	0.465	0.365	2.81229e-06	Leucine-rich repeat-containing protein 25	surface	machine learning
Eosinophil	STOM	2.5444e-10	0.985996	0.28	0.177	3.95196e-06	Erythrocyte band 7 integral membrane protein
Eosinophil	NCF4	2.84739e-10	0.648979	0.287	0.165	4.42257e-06	Neutrophil cytosol factor 4
Eosinophil	WSB1	3.4328e-10	0.767536	0.295	0.182	5.33183e-06	WD repeat and SOCS box-containing protein 1
Eosinophil	UAP1	3.53152e-10	0.852771	0.336	0.231	5.48516e-06	UDP-N-acetylhexosamine pyrophosphorylase
Eosinophil	VDAC2	4.0625e-10	0.635617	0.535	0.448	6.30988e-06	Voltage-dependent anion-selective channel protein 2
Eosinophil	ENSCAFG00000024792	4.64667e-10	0.448726	0.491	0.369	7.21721e-06	NA	NA	NA
Eosinophil	SRI	6.19259e-10	0.614693	0.554	0.455	9.61833e-06	Sorcin
Eosinophil	ENSCAFG00000023724	6.6299e-10	0.717428	0.391	0.287	1.02976e-05	NA	NA	NA
Eosinophil	CCDC56	1.7214e-09	0.683822	0.374	0.274	2.67367e-05	NA	NA	NA
Eosinophil	EZR	2.39734e-09	0.544836	0.474	0.362	3.72355e-05	Ezrin
Eosinophil	SKAP2	2.64791e-09	0.408743	0.514	0.405	4.11274e-05	Src kinase-associated phosphoprotein 2
Eosinophil	LCP1	4.35348e-09	0.294068	0.909	0.838	6.76182e-05	Plastin-2
Eosinophil	VPS28	4.74121e-09	0.37757	0.726	0.633	7.36405e-05	Vacuolar protein sorting-associated protein 28 homolog
Eosinophil	HSPA8	4.80592e-09	0.332597	0.783	0.744	7.46456e-05	Heat shock cognate 71 kDa protein
Eosinophil	ENSCAFG00000049108	4.97533e-09	0.389229	0.656	0.588	7.72768e-05	NA	NA	NA
Eosinophil	PLXNC1	5.73681e-09	0.534119	0.459	0.347	8.91041e-05	Plexin-C1	surface	machine learning
Eosinophil	COX8A	6.82594e-09	0.625126	0.459	0.368	0.00010602	Cytochrome c oxidase subunit 8A, mitochondrial	nonsurface	neg. trainingset
Eosinophil	AAMDC	7.01012e-09	0.602022	0.291	0.184	0.000108881	Mth938 domain-containing protein
Eosinophil	PRELID1	7.2378e-09	0.575781	0.516	0.418	0.000112418	PRELI domain-containing protein 1, mitochondrial
Eosinophil	NEDD8	9.17243e-09	0.532312	0.556	0.474	0.000142466	NEDD8
Eosinophil	TPD52	9.27709e-09	0.526366	0.323	0.213	0.000144092	Tumor protein D52
Eosinophil	RABAC1	1.00056e-08	0.443284	0.616	0.53	0.000155407	Prenylated Rab acceptor protein 1	nonsurface	machine learning
Eosinophil	GRN	1.01095e-08	0.454691	0.671	0.564	0.000157021	Granulins
Eosinophil	SYK	1.01281e-08	0.506795	0.484	0.381	0.000157309	Tyrosine-protein kinase SYK
Eosinophil	MEA1	1.11835e-08	0.693893	0.263	0.168	0.000173702	Male-enhanced antigen 1
Eosinophil	ENSCAFG00000019501	1.22236e-08	0.485969	0.573	0.492	0.000189858	NA	NA	NA
Eosinophil	C5orf34	1.26269e-08	0.737642	0.31	0.217	0.000196121	Uncharacterized protein C5orf34
Eosinophil	GNG10	1.28174e-08	0.603218	0.463	0.366	0.00019908	Guanine nucleotide-binding protein G(I)/G(S)/G(O) subunit gamma-10
Eosinophil	PAK2	1.67544e-08	0.551278	0.544	0.471	0.000260229	Serine/threonine-protein kinase PAK 2
Eosinophil	ELL	2.5695e-08	0.601182	0.454	0.371	0.000399094	RNA polymerase II elongation factor ELL
Eosinophil	IL17RA	3.59321e-08	0.418296	0.346	0.243	0.000558097	Interleukin-17 receptor A	surface	pos. trainingset
Eosinophil	TSC22D4	4.01722e-08	0.632259	0.289	0.197	0.000623954	TSC22 domain family protein 4
Eosinophil	PGRMC1	5.32678e-08	0.566935	0.268	0.173	0.000827355	Membrane-associated progesterone receptor component 1	nonsurface	neg. trainingset
Eosinophil	NDUFB3	5.97286e-08	0.644341	0.429	0.344	0.000927704	NADH dehydrogenase [ubiquinone] 1 beta subcomplex subunit 3	nonsurface	neg. trainingset
Eosinophil	SCP2	6.4526e-08	0.632863	0.412	0.331	0.00100222	Non-specific lipid-transfer protein
Eosinophil	ARFGEF1	8.07059e-08	0.604738	0.285	0.192	0.00125352	Brefeldin A-inhibited guanine nucleotide-exchange protein 1
Eosinophil	ARHGDIA	1.20312e-07	0.536165	0.52	0.451	0.00186868	Rho GDP-dissociation inhibitor 1
Eosinophil	ETFA	1.21831e-07	0.658387	0.38	0.301	0.00189229	Electron transfer flavoprotein subunit alpha, mitochondrial
Eosinophil	RGS18	1.72938e-07	0.480259	0.38	0.281	0.00268607	Regulator of G-protein signaling 18
Eosinophil	PPM1H	1.73457e-07	0.581022	0.361	0.275	0.00269414	Protein phosphatase 1H
Eosinophil	ANKRD13A	1.78828e-07	0.518987	0.255	0.16	0.00277755	Ankyrin repeat domain-containing protein 13A
Eosinophil	HPRT1	1.88611e-07	0.502785	0.446	0.357	0.0029295	Hypoxanthine-guanine phosphoribosyltransferase
Eosinophil	SUB1	2.40339e-07	0.446172	0.599	0.532	0.00373295	Activated RNA polymerase II transcriptional coactivator p15
Eosinophil	NDUFA6	3.02041e-07	0.655878	0.395	0.314	0.0046913	NADH dehydrogenase [ubiquinone] 1 alpha subcomplex subunit 6
Eosinophil	ENSCAFG00000017688	3.07131e-07	0.266603	0.794	0.723	0.00477036	NA	NA	NA
Eosinophil	BRI3	3.54293e-07	0.498066	0.526	0.438	0.00550288	Brain protein I3	nonsurface	machine learning
Eosinophil	COX5A	4.07922e-07	0.328012	0.707	0.638	0.00633585	Cytochrome c oxidase subunit 5A, mitochondrial
Eosinophil	CANX	6.0106e-07	0.6369	0.437	0.372	0.00933567	Calnexin	nonsurface	neg. trainingset
Eosinophil	ATG3	6.37218e-07	0.379739	0.626	0.566	0.00989727	Ubiquitin-like-conjugating enzyme ATG3
Neutrophil	SERPINA1	4.79759e-102	2.91321	0.546	0.114	7.45161e-98	Alpha-1-antitrypsin
Neutrophil	SELL	2.75488e-91	2.64012	0.568	0.162	4.27888e-87	L-selectin	surface	machine learning
Neutrophil	GADD45A	4.36576e-72	2.22245	0.669	0.338	6.7809e-68	Growth arrest and DNA damage-inducible protein GADD45 alpha
Neutrophil	S100A12	8.15e-71	3.99821	0.373	0.063	1.26586e-66	Protein S100-A12
Neutrophil	GALK1	1.2229e-70	1.32603	0.942	0.875	1.89941e-66	Galactokinase
Neutrophil	C30H15orf48	1.41752e-68	3.12859	0.402	0.089	2.20169e-64	NA	NA	NA
Neutrophil	ENSCAFG00000029470	1.01639e-63	3.05183	0.29	0.032	1.57865e-59	NA	NA	NA
Neutrophil	EMB	1.32902e-61	1.78059	0.719	0.463	2.06424e-57	Embigin	surface	pos. trainingset
Neutrophil	PADI3	1.09152e-59	1.99713	0.446	0.13	1.69535e-55	Protein-arginine deiminase type-3
Neutrophil	ENSCAFG00000030793	5.07693e-55	3.99455	0.293	0.047	7.88548e-51	NA	NA	NA
Neutrophil	PLA2G7	1.35689e-50	1.03889	0.859	0.59	2.10752e-46	Platelet-activating factor acetylhydrolase
Neutrophil	SH3BGRL3	1.85255e-49	0.78693	0.961	0.914	2.87738e-45	SH3 domain-binding glutamic acid-rich-like protein 3
Neutrophil	NFKBIA	4.87626e-47	2.66986	0.576	0.322	7.5738e-43	NF-kappa-B inhibitor alpha
Neutrophil	SOD2	1.12529e-45	2.68264	0.522	0.288	1.74781e-41	Superoxide dismutase [Mn], mitochondrial
Neutrophil	ENSCAFG00000025063	4.42359e-36	1.9749	0.541	0.356	6.87072e-32	NA	NA	NA
Neutrophil	CEACAM28	1.87742e-34	1.10211	0.619	0.358	2.91602e-30	NA	NA	NA
Neutrophil	C9H17orf64	3.67512e-33	2.64382	0.293	0.097	5.7082e-29	NA	NA	NA
Neutrophil	RGS19	8.09061e-32	1.15788	0.697	0.621	1.25663e-27	Regulator of G-protein signaling 19
Neutrophil	ZFAND5	2.56302e-31	1.85197	0.576	0.422	3.98089e-27	AN1-type zinc finger protein 5
Neutrophil	SORL1	1.91576e-30	1.53153	0.466	0.267	2.97557e-26	Sortilin-related receptor	surface	machine learning
Neutrophil	ISG20	3.23791e-30	2.54362	0.349	0.156	5.02912e-26	Interferon-stimulated gene 20 kDa protein
Neutrophil	LCP1	5.30507e-30	0.655165	0.893	0.842	8.23984e-26	Plastin-2
Neutrophil	GGH	7.65327e-30	1.49381	0.654	0.529	1.18871e-25	Gamma-glutamyl hydrolase
Neutrophil	PTMA	7.54272e-29	0.76558	0.866	0.904	1.17154e-24	Prothymosin alpha
Neutrophil	SGK1	9.88136e-26	1.83068	0.258	0.092	1.53477e-21	Serine/threonine-protein kinase Sgk1
Neutrophil	MSRB1	3.94124e-25	2.12542	0.444	0.292	6.12153e-21	Methionine-R-sulfoxide reductase B1
Neutrophil	EIF1	1.08041e-24	0.673809	0.915	0.909	1.67809e-20	Eukaryotic translation initiation factor 1
Neutrophil	ARPC2	1.0817e-24	0.653587	0.8	0.77	1.68009e-20	Actin-related protein 2/3 complex subunit 2
Neutrophil	PLEK	2.57824e-24	1.59447	0.6	0.511	4.00452e-20	Pleckstrin
Neutrophil	VASP	1.24681e-22	0.748662	0.72	0.6	1.93655e-18	Vasodilator-stimulated phosphoprotein
Neutrophil	HMGB2	4.24163e-22	1.99575	0.519	0.416	6.5881e-18	High mobility group protein B2
Neutrophil	GABARAP	2.60983e-19	0.542053	0.886	0.891	4.05358e-15	Gamma-aminobutyric acid receptor-associated protein
Neutrophil	PYGL	9.12956e-19	0.926864	0.407	0.23	1.418e-14	Glycogen phosphorylase, liver form
Neutrophil	DDX5	4.28941e-18	0.706658	0.729	0.686	6.66231e-14	Probable ATP-dependent RNA helicase DDX5
Neutrophil	GAPDH	4.90533e-17	1.63918	0.595	0.56	7.61896e-13	Glyceraldehyde-3-phosphate dehydrogenase
Neutrophil	ODC1	2.78676e-16	1.41956	0.473	0.385	4.32839e-12	Ornithine decarboxylase
Neutrophil	ENSCAFG00000032358	5.95639e-16	0.277015	0.756	0.759	9.25146e-12	NA	NA	NA
Neutrophil	NFKBID	7.04032e-16	0.909385	0.758	0.736	1.0935e-11	NF-kappa-B inhibitor delta
Neutrophil	C17H1orf162	1.61297e-15	1.47136	0.449	0.344	2.50526e-11	NA	NA	NA
Neutrophil	RRP1B	1.80675e-15	1.54343	0.317	0.191	2.80625e-11	Ribosomal RNA processing protein 1 homolog B
Neutrophil	S100A8	3.02513e-15	3.22618	0.466	0.365	4.69863e-11	Protein S100-A8
Neutrophil	FYB1	2.30455e-14	1.0082	0.529	0.475	3.57943e-10	NA	NA	NA
Neutrophil	GPCPD1	5.99525e-12	1.18395	0.488	0.422	9.31182e-08	Glycerophosphocholine phosphodiesterase GPCPD1
Neutrophil	SNX10	6.32005e-12	1.29548	0.453	0.377	9.8163e-08	Sorting nexin-10
Neutrophil	KDM6B	1.45754e-11	1.31933	0.341	0.246	2.26385e-07	Lysine-specific demethylase 6B
Neutrophil	LAMTOR4	2.45203e-11	0.469091	0.788	0.843	3.80849e-07	Ragulator complex protein LAMTOR4
Neutrophil	PLAUR	5.88819e-11	1.71052	0.276	0.177	9.14553e-07	Urokinase plasminogen activator surface receptor	surface	GPI (UniProt)
Neutrophil	AKIRIN2	2.33372e-10	1.61122	0.388	0.324	3.62474e-06	Akirin-2
Neutrophil	CYBA	2.42498e-10	0.63916	0.754	0.76	3.76649e-06	Cytochrome b-245 light chain	nonsurface	machine learning
Neutrophil	CD48	6.78668e-10	0.773659	0.585	0.599	1.05411e-05	CD48 antigen	surface	GPI (UniProt)
Neutrophil	PRDX6	6.96754e-10	1.28153	0.464	0.413	1.0822e-05	Peroxiredoxin-6
Neutrophil	SLA	2.27372e-09	0.827003	0.542	0.469	3.53154e-05	Src-like-adapter
Neutrophil	CXCL8	2.4128e-09	1.48649	0.422	0.33	3.74756e-05	Interleukin-8
Neutrophil	CNBP	3.11217e-09	0.708485	0.597	0.632	4.83382e-05	Cellular nucleic acid-binding protein
Neutrophil	PSMA7	3.25892e-09	0.642379	0.634	0.726	5.06176e-05	Proteasome subunit alpha type-7
Neutrophil	ENSCAFG00000000370	4.18824e-09	0.818265	0.573	0.612	6.50518e-05	NA	NA	NA
Neutrophil	KLF6	7.3258e-09	0.776664	0.492	0.41	0.000113784	Krueppel-like factor 6
Neutrophil	PLAU	8.14056e-09	2.26641	0.331	0.263	0.000126439	Urokinase-type plasminogen activator
Neutrophil	GLIPR1	1.09772e-08	0.959108	0.503	0.493	0.000170498	Glioma pathogenesis-related protein 1	surface	machine learning
Neutrophil	ALOX5	1.71174e-08	0.57956	0.524	0.443	0.000265868	Arachidonate 5-lipoxygenase
Neutrophil	PTPRC	2.46803e-08	0.716075	0.615	0.638	0.000383334	Receptor-type tyrosine-protein phosphatase C	surface	machine learning
Neutrophil	GMFG	4.91652e-08	0.793156	0.731	0.841	0.000763634	Glia maturation factor gamma
Neutrophil	PGLS	8.8873e-08	1.02144	0.461	0.444	0.00138038	6-phosphogluconolactonase
Neutrophil	S100P	9.06373e-08	0.962185	0.386	0.301	0.00140778	Protein S100-P
Neutrophil	BCL2A1	9.30746e-08	1.15495	0.519	0.526	0.00144563	Bcl-2-related protein A1
Neutrophil	MYH9	1.13662e-07	0.527237	0.631	0.646	0.0017654	Myosin-9
Neutrophil	ABTB1	2.91331e-07	1.686	0.283	0.222	0.00452495	Ankyrin repeat and BTB/POZ domain-containing protein 1
Neutrophil	TKT	3.01226e-07	1.17461	0.408	0.383	0.00467864	Transketolase
Neutrophil	SRRM2	3.31098e-07	0.629396	0.546	0.539	0.00514262	Serine/arginine repetitive matrix protein 2
Neutrophil	SAT1	3.46229e-07	1.32814	0.749	0.759	0.00537763	Diamine acetyltransferase 1
Neutrophil	THY1	4.09534e-07	0.547088	0.364	0.262	0.00636089	Thy-1 membrane glycoprotein	surface	GPI (UniProt)
Neutrophil	IQGAP1	4.74148e-07	0.777282	0.486	0.477	0.00736446	Ras GTPase-activating-like protein IQGAP1
Monocyte	C1QC	1.84585e-138	2.15551	0.812	0.15	2.86698e-134	Complement C1q subcomponent subunit C
Monocyte	C1QB	1.38948e-130	2.11411	0.767	0.143	2.15814e-126	Complement C1q subcomponent subunit B
Monocyte	C1QA	1.70973e-121	1.97669	0.763	0.147	2.65556e-117	Complement C1q subcomponent subunit A
Monocyte	HMOX1	1.24086e-106	2.16586	0.707	0.185	1.9273e-102	Heme oxygenase 1	nonsurface	machine learning
Monocyte	TPT1	4.78058e-106	1.39056	0.972	0.805	7.4252e-102	Translationally-controlled tumor protein
Monocyte	CTSS	4.159e-101	1.82062	0.821	0.276	6.45976e-97	Cathepsin S
Monocyte	ENSCAFG00000031869	1.04737e-90	1.9723	0.623	0.143	1.62678e-86	NA	NA	NA
Monocyte	DLA-DRA	1.06672e-82	1.29389	0.902	0.296	1.65684e-78	NA	NA	NA
Monocyte	FTL	3.4101e-82	1.06308	1	0.989	5.29656e-78	Ferritin light chain
Monocyte	ENSCAFG00000031952	6.32763e-72	1.08526	0.93	0.731	9.82808e-68	NA	NA	NA
Monocyte	UBA52	4.60275e-71	0.991062	0.967	0.823	7.14899e-67	Ubiquitin-60S ribosomal protein L40
Monocyte	ENSCAFG00000009113	7.63164e-69	2.52639	0.488	0.119	1.18535e-64	NA	NA	NA
Monocyte	MAFB	2.57474e-67	1.19753	0.609	0.162	3.99908e-63	Transcription factor MafB
Monocyte	ENSCAFG00000019044	7.2213e-67	0.957269	0.953	0.817	1.12161e-62	NA	NA	NA
Monocyte	FXYD6	5.77474e-66	1.67055	0.553	0.169	8.96933e-62	FXYD domain-containing ion transport regulator 6	nonsurface	machine learning
Monocyte	CCL14	2.00305e-62	1.68906	0.488	0.131	3.11114e-58	C-C motif chemokine 14
Monocyte	HLA-DQB2	5.71344e-62	1.05076	0.847	0.32	8.87412e-58	HLA class II histocompatibility antigen, DQ beta 2 chain	surface	pos. trainingset
Monocyte	GSTP1	5.94287e-58	1.86077	0.551	0.207	9.23047e-54	Glutathione S-transferase P
Monocyte	MT2A	3.70274e-57	2.37958	0.43	0.107	5.7511e-53	Metallothionein-2
Monocyte	EEF1B2	1.78432e-55	1.13682	0.853	0.572	2.77141e-51	Elongation factor 1-beta
Monocyte	FCGRT	2.56419e-51	1.4736	0.591	0.236	3.98269e-47	IgG receptor FcRn large subunit p51	surface	pos. trainingset
Monocyte	DNASE2	1.03792e-50	1.45512	0.544	0.196	1.6121e-46	Deoxyribonuclease-2-alpha
Monocyte	PRDX1	5.93737e-50	1.35853	0.686	0.386	9.22193e-46	Peroxiredoxin-1
Monocyte	DLA-DMA	7.58774e-50	1.29247	0.647	0.259	1.17853e-45	NA	NA	NA
Monocyte	ENSCAFG00000045333	2.52982e-49	0.81089	0.947	0.782	3.92931e-45	NA	NA	NA
Monocyte	CCL24	3.06812e-47	1.74606	0.407	0.113	4.7654e-43	C-C motif chemokine 24
Monocyte	MT1E	7.932e-45	2.53005	0.356	0.09	1.232e-40	Metallothionein-1E
Monocyte	MNDA	1.10537e-44	1.51313	0.544	0.238	1.71687e-40	Myeloid cell nuclear differentiation antigen
Monocyte	CTSC	6.19605e-41	1.38434	0.542	0.238	9.6237e-37	Dipeptidyl peptidase 1
Monocyte	EIF3K	1.11573e-40	0.936422	0.847	0.65	1.73295e-36	Eukaryotic translation initiation factor 3 subunit K
Monocyte	ENSCAFG00000013905	1.47927e-38	0.761674	0.914	0.73	2.2976e-34	NA	NA	NA
Monocyte	CD79A	2.43493e-38	0.674419	0.97	0.848	3.78194e-34	B-cell antigen receptor complex-associated protein alpha chain	surface	pos. trainingset
Monocyte	TFPT	4.33969e-37	0.664528	0.97	0.869	6.74041e-33	TCF3 fusion partner
Monocyte	B2M	3.4988e-36	0.791771	0.977	0.943	5.43434e-32	Beta-2-microglobulin
Monocyte	DAB2	1.50391e-35	1.36681	0.377	0.124	2.33587e-31	Disabled homolog 2
Monocyte	ENSCAFG00000006102	5.2121e-35	0.728711	0.923	0.76	8.09544e-31	NA	NA	NA
Monocyte	BLVRB	7.85661e-35	1.3695	0.356	0.121	1.22029e-30	Flavin reductase (NADPH)
Monocyte	CD74	1.34708e-34	0.973073	0.607	0.262	2.09228e-30	HLA class II histocompatibility antigen gamma chain	surface	machine learning
Monocyte	GIMAP4	1.25055e-31	1.46119	0.323	0.108	1.94235e-27	GTPase IMAP family member 4	nonsurface	machine learning
Monocyte	SCPEP1	3.85775e-30	1.24582	0.433	0.189	5.99186e-26	Retinoid-inducible serine carboxypeptidase
Monocyte	DNASE1L3	3.8988e-30	1.20538	0.442	0.186	6.05562e-26	Deoxyribonuclease gamma
Monocyte	ENSCAFG00000046564	1.7617e-29	0.729182	0.851	0.721	2.73627e-25	NA	NA	NA
Monocyte	ENSCAFG00000017688	2.5641e-29	0.724565	0.905	0.696	3.98257e-25	NA	NA	NA
Monocyte	EEF1A1	5.70993e-29	0.843288	0.812	0.634	8.86867e-25	Elongation factor 1-alpha 1
Monocyte	ARHGAP45	2.5355e-28	0.8259	0.844	0.623	3.93814e-24	NA	NA	NA
Monocyte	ENSCAFG00000014028	2.9577e-28	1.18666	0.467	0.234	4.59389e-24	NA	NA	NA
Monocyte	GPX1	3.75721e-28	0.978308	0.719	0.503	5.8357e-24	Glutathione peroxidase 1
Monocyte	RNASEK	1.61378e-27	0.769232	0.833	0.678	2.50652e-23	Ribonuclease kappa	nonsurface	machine learning
Monocyte	RGS10	2.00303e-27	0.836874	0.693	0.426	3.1111e-23	Regulator of G-protein signaling 10
Monocyte	SLC37A2	3.32074e-27	1.12321	0.356	0.135	5.15778e-23	Sugar phosphate exchanger 2	surface	machine learning
Monocyte	CTSZ	2.48961e-26	1.03203	0.53	0.282	3.86686e-22	Cathepsin Z
Monocyte	CCL7	1.58441e-25	1.18612	0.279	0.088	2.4609e-21	C-C motif chemokine 7
Monocyte	ENSCAFG00000008873	2.96737e-24	0.85895	0.763	0.601	4.60892e-20	NA	NA	NA
Monocyte	DLA-DQA1	1.02262e-23	0.797084	0.542	0.255	1.58833e-19	NA	NA	NA
Monocyte	ENSCAFG00000043173	1.45886e-23	0.626171	0.888	0.729	2.2659e-19	NA	NA	NA
Monocyte	ENSCAFG00000024817	2.85834e-22	1.19648	0.326	0.141	4.43957e-18	NA	NA	NA
Monocyte	ENSCAFG00000017824	6.89024e-22	1.27773	0.358	0.175	1.07019e-17	NA	NA	NA
Monocyte	ENSCAFG00000029884	7.70684e-22	0.425434	0.984	0.935	1.19703e-17	NA	NA	NA
Monocyte	TFEC	1.00973e-20	1.07451	0.272	0.106	1.56831e-16	Transcription factor EC
Monocyte	ENSCAFG00000044682	2.14832e-20	0.930341	0.649	0.483	3.33677e-16	NA	NA	NA
Monocyte	CTSH	3.92832e-20	1.04021	0.358	0.171	6.10147e-16	Pro-cathepsin H
Monocyte	VSIG4	4.52919e-20	1.05344	0.298	0.122	7.03474e-16	V-set and immunoglobulin domain-containing protein 4		machine learning
Monocyte	PYCARD	5.61273e-20	1.09373	0.43	0.243	8.71769e-16	Apoptosis-associated speck-like protein containing a CARD
Monocyte	PID1	6.24939e-20	1.07535	0.279	0.113	9.70656e-16	PTB-containing, cubilin and LRP1-interacting protein
Monocyte	ENSCAFG00000031706	9.88597e-20	1.15252	0.395	0.205	1.53549e-15	NA	NA	NA
[truncated: 1,680 more rows]

## Sheet: supplemental_data_5
cluster	gene	p_val	avg_log2FC	pct.1	pct.2	p_val_adj	UniProt.description	Surfaceome.Label	Surfaceome.Label.Source
[truncated: 405 more rows]

[truncated: 3 more sheets: supplemental_data_6, supplemental_data_7, supplemental_data_8]
