# Supplementary material for: Single cell transcriptomic analysis of the canine duodenum in chronic inflammatory enteropathy and health
Source: Front Immunol. 2024 Jun 12;15:1397590. doi: 10.3389/fimmu.2024.1397590 (PMC11199541; doi:10.3389/fimmu.2024.1397590)
Supplement: Supplementary file 3 [file DataSheet_3.xlsx]

## Sheet: supp_table_1
cell type		major markers	references
T cells		PTPRC, CCL5, CD3E, CD3D, CCL4, IL7R	Uniken Venema 2019, Jaeger 2021
Epithelial cells		APOA1, SI, MUC13, FABP1, KRT18	Martin 2019, Elmentaite 2021, Kong 2023
Myeloid cells		AIF1, C1QC, LYZ, CXCL8	Fastres 2020, James 2020, Elmentaite 2021
Plasma cells		JCHAIN, RARRES2, IGHM, DERL3	Martin 2019, James 2020, Ammons 2023
Cycling T cells		TUBA1B, TOP2A, STMN1	Martin 2019, Fastres 2020, James 2020
Mast cells		KIT, IGF1, CD52	Fastres 2020, James 2020, Atlasy 2022
B cells		MS4A1, CD19, PAX5	Fastres 2020, Elmentaite 2021, Ammons 2023

## Sheet: supp_table_2
Antigen	Conjugate	Dilution	Clone	Vender	Catalog Number
CD45	FITC	1:50	YKIX716.13	Bio-Rad	MCA1042GA
CD11b	PeCy7	1:100	ICRF44	Invitrogen	25-0112-82
CD5	PE	1:50	YKIX322.3	Invitrogen	12-5050-42
CD4	PB	1:200	YKIX302.9	Bio-Rad	MCA1038PB

## Sheet: supp_table_3
	Morphologic lesions​			Inflammatory infiltrates​
Dog​	Crypt dilation​	Lacteal dilation​	Surface injury​	LPL	Eos​	Neut​
H_1​	N​	N​	N​	mod​	N​	N​
​H_2	N​	N​	N​	mild​	N​	N​
​H_3	N​	N​	N​	mod​	N​	mild​
CIE​_1	NA​	N​	N​	mild​	N​	mild​
​CIE_2	N​	N​	N​	mod​	N​	mild​
CIE_3​	mild​	N​	mild​	mod​	marked​	marked​
​CIE_4	N​	N​	N​	mild​	N​	mild​

## Sheet: supp_table_4
Dog	Estimated # Cells	Mean Reads per Cell	Median Genes per Cell	# Reads	Valid Barcodes	Sequencing Saturation	Q30 Bases in Barcode	Q30 Bases in RNA Read	Q30 Bases in UMI	Reads Mapped to Genome	Reads Mapped Confidently to Genome	Reads Mapped Confidently to Intergenic Regions	Reads Mapped Confidently to Intronic Regions	Reads Mapped Confidently to Exonic Regions	Reads Mapped Confidently to Transcriptome	Reads Mapped Antisense to Gene	Fraction Reads in Cells	Total Genes Detected	Median UMI Counts per Cell
CIE_1	5783	43180	584	249711572	0.974	0.597	0.953	0.896	0.947	0.933	0.772	0.239	0.124	0.409	0.352	0.004	0.827	13955	4056
CIE_2	10299	31462	918	324025335	0.976	0.549	0.952	0.892	0.946	0.94	0.835	0.202	0.325	0.307	0.263	0.005	0.871	15302	2241
CIE_3	6832	29214	899	199591001	0.98	0.344	0.953	0.9	0.921	0.953	0.823	0.183	0.174	0.466	0.41	0.005	0.928	15789	4346
CIE_4	6155	49183	847	302718653	0.978	0.562	0.956	0.903	0.95	0.89	0.713	0.221	0.17	0.322	0.268	0.004	0.875	14662	3525
H_1	6178	62760	1058	387731600	0.977	0.639	0.966	0.907	0.963	0.916	0.748	0.207	0.22	0.322	0.274	0.005	0.916	15285	3164
H_2	7278	43807	926	318825378	0.977	0.594	0.965	0.902	0.962	0.934	0.801	0.204	0.232	0.365	0.316	0.005	0.869	14883	3466
H_3	6480	48083	1036	311575913	0.977	0.593	0.967	0.91	0.963	0.929	0.802	0.224	0.242	0.337	0.284	0.004	0.834	14674	3556

## Sheet: supp_table_5
sample ID	cell viability (%)
CIE_1	0.958418
CIE_2	0.967
CIE_3	0.973
CIE_4	0.953391
H_1	0.962267
H_2	0.951251
H_3	0.972666
